# Supplementary material for: Blood-Based miRNA Biomarkers as Correlates of Brain-Based miRNA Expression
Source: Front Mol Neurosci. 2022 Mar 22;15:817290. doi: 10.3389/fnmol.2022.817290 (PMC8981579; doi:10.3389/fnmol.2022.817290)
Supplement: Supplementary file 3 [file Table_1.XLSX]

## Sheet: Supplementary Table 1
Supplementary Table 1. Normalized read counts and correlation analysis for 362 miRNAs expressed (≥10 read counts) in 80% or more of brain samples studied.
miRNA	Total read count	Group A normalized read counts																																Group B normalized read counts
		Peripheral blood mononuclear cells (PBMC)				Amygdala (AMG)				Hypothalamus, paraventricular nucleus (PVN)				Dorsomedial prefrontal cortex (dmPFC)				Dorsal anterior cingulate cortex (dACC)				Lateral orbitofrontal cortex (lOFC)				Medial orbitofrontal cortex (mOFC)				Posterior cingulate cortex (PCC)				Peripheral blood mononuclear cells (PBMC)						Hippocampus (HC)						Cerebellum (CB)
		A1_PBMC	A2_PBMC	A3_PBMC	A4_PBMC	A1_AMG	A2_AMG	A3_AMG	A4_AMG	A1_PVN	A2_PVN	A3_PVN	A4_PVN	A1_dmPFC	A2_dmPFC	A3_dmPFC	A4_dmPFC	A1_dACC	A2_dACC	A3_dACC	A4_dACC	A1_lOFC	A2_lOFC	A3_lOFC	A4_lOFC	A1_mOFC	A2_mOFC	A3_mOFC	A4_mOFC	A1_PCC	A2_PCC	A3_PCC	A4_PCC	B1_PBMC	B2_PBMC	B3_PBMC	B4_PBMC	B5_PBMC	B6_PBMC	B1_HC	B2_HC	B3_HC	B4_HC	B5_HC	B6_HC	B1_CB	B2_CB	B3_CB	B4_CB
hsa-let-7a-3p	16961	28.57	29.03	25.05	25.17	65.08	74.72	90.44	N/A	59.97	72.64	72.21	46.6	79.17	74.78	80.77	64.33	82.14	71.66	80.15	49.1	77.26	77.66	85.9	46.11	80.85	79.73	67.01	51.05	93.91	61.37	94.71	59.45	63.56	54.74	56.51	36.33	39.32	35.59	110.89	78.23	105.47	81.53	76.46	87.96	155.7	N/A	123.49	90.25
hsa-let-7a-5p	4232352	24153.4	19240.1	20714.7	17927	20999.2	20352.2	20020.6	N/A	24892.2	21635.1	18144.8	16124.3	21809.3	22466	15766.6	15700.7	20255.7	19082.5	20218.6	17093.4	19882.7	18096.4	16704.1	14198.5	19498	17660.7	18877.5	14081.3	22163.1	22989.8	21939.2	17225	14768.8	18150.2	15102.1	12607.6	16531.4	18615.7	17693.7	13816	19172.7	17144.7	19909.9	21822.1	29480.8	N/A	28820.2	23380.6
hsa-let-7b-3p	27594	31.63	18.3	34.68	12.36	158.37	102.78	156.19	N/A	114.76	137.61	120.62	118.92	139.42	130.3	173.68	165.37	166.93	169.48	149.01	110.91	150.07	149.74	183.65	135.49	161.69	187.6	155.45	93.49	161.59	106.17	144.32	149.49	29.66	27.37	33.44	21.04	22.34	19.86	172.76	117.34	148.83	156.39	176.4	155.91	144.12	N/A	128.67	119.52
hsa-let-7b-5p	698749	1967.58	1213.43	1455.11	845.91	3964.96	4004.82	3491.8	N/A	4099.93	3481.89	2394.26	1959.43	4434.66	3463.24	2796.62	2366.5	4162.33	3684.37	3396.97	2548.84	4066.99	3331.13	3022.17	2065.39	4197.83	3548.59	2815.23	2022.57	5070.69	3552.21	3442.98	2581.85	1282.53	1518.03	1180.86	1462.89	1483.28	1239.72	3083.09	2484.07	3178.98	4065.86	3610.12	4079.77	4123.78	N/A	4798.81	4689.33
hsa-let-7c-5p	907293	465.31	262.5	300.27	153.64	7973.19	5961.81	6359.15	N/A	12109.5	5272.47	5960.62	4007.24	9343.33	5758.15	4946.72	4199.25	9354.4	4909.01	6431.43	4770.59	8058.34	5648	4765.68	3685.61	8673.26	4681.79	4211.94	4301.18	8715.99	4853.37	5504.08	3592.66	66.39	144.85	139.54	90.83	135.82	149.79	2794.67	2611.34	3569.59	4175.19	4313.58	4096.99	2242.88	N/A	2602.63	2626.77
hsa-let-7d-3p	43204	106.33	165.96	157.43	195.58	244.71	206.95	292.85	N/A	176.8	169.09	216.62	144.36	260.41	228.71	259.1	218.78	256.41	262.88	277.98	191.8	277.9	274.16	264.82	170.72	285.85	253.63	263.37	161.45	293.66	176.95	325.18	208.24	111.59	104.93	141.84	161.59	142.07	171.31	185.61	157.08	164.92	203.83	158.62	167.08	205.72	N/A	171.31	167.56
hsa-let-7d-5p	195262	1548.59	1343.42	1334.01	1200.43	1059.33	979.75	893.19	N/A	1018.39	797.43	895.18	526.82	1121.05	753.58	726.28	587.76	923.53	873.59	976.39	644.63	1076.82	901.86	806.73	553.92	982.94	722.63	884.78	500.01	1047.95	1094.09	1132.93	519.74	785.34	996.81	868.35	1326.16	1075.83	1431.72	731.03	431.5	720.44	1050.28	849.63	1023.43	797.74	N/A	791.22	1038.03
hsa-let-7e-3p	6053	0	0	0	0	35.17	24.17	27.28	N/A	42.39	43.58	52.51	47.41	30.12	29.82	22.67	25.49	32.56	33.82	32.06	23.67	33.17	31.32	30.14	18.05	26.4	29.22	34.67	24.9	28.62	34.26	30.67	22.42	0	0	0	0	0	0	31.41	24.83	25.47	28.91	21.69	34.44	46.34	N/A	39.44	43.35
hsa-let-7e-5p	472626	133.88	102.85	103.21	66.22	3392.41	3169.24	2503.72	N/A	5844.12	3782.54	4528	3736.46	3027.56	2080.42	2010.22	2018.76	2867.11	2595	2792.55	2461.94	2804.5	2549.41	2159.03	1991.01	2717.43	2045.24	3242.62	1866.92	2710.05	2828.97	2810.67	1702.29	120.06	145.99	119.93	29.64	61.65	57.93	1829.96	1536.63	1954.4	1938.24	2163.01	2369.39	2320.88	N/A	2511.19	2045.08
hsa-let-7f-1-3p	3914	12.65	11.36	13.76	11.48	18.06	15.28	18.23	N/A	13.44	15.34	14.36	11.78	21.91	19.27	21.66	15.48	14.08	17.71	16.03	21.55	20.63	15.45	15.29	13.92	19.8	20.56	18.31	16.76	19.38	16.57	18.94	17.38	14.12	5.7	12.69	12.43	10.72	12.41	22.37	10.55	25.47	21.12	21.34	19.08	23.74	N/A	23.42	20.04
hsa-let-7f-2-3p	8530	17.35	18.93	15.14	15.45	40.63	42.22	35.74	N/A	43.42	43.18	55.38	45.53	44.56	33.03	43.32	42.48	34.03	45.89	46.63	36.38	40.05	30.89	43.28	31.53	39.19	32.47	45.97	30.69	44.42	47.06	37.88	31.81	19.77	21.67	24.22	20.08	21.45	16.55	34.74	36.01	47.37	33.35	32.36	38.16	79.69	N/A	61.87	64.95
hsa-let-7f-5p	4105001	41687.5	37350.1	36556.6	44940.5	19893.8	20323	19052.3	N/A	23887.7	21958.7	20840.6	20957.2	19102.7	20134.1	15129.2	17152.3	17946.9	17898.5	18647.6	19446.5	19053	17387.6	15446.1	16838	18156.2	15518.4	19424.9	15605.4	18622.4	20454.5	18599	15743.5	25368.1	30864.7	24833.8	21864	26833.1	32276.6	15898.5	12706.5	16564.8	15165.7	16902.2	17997.8	23720.3	N/A	19741.7	18414.5
hsa-let-7g-3p	3500	9.59	18.3	9.91	2.65	11.29	21.94	19.52	N/A	12.92	9.69	28.72	15.27	12.45	12.85	22.47	13.05	14.38	14.09	18.22	8.83	14.16	21.02	19.38	13.27	13.61	14.43	11.69	15.82	16.99	14.68	12.63	12.86	18.36	13.69	13.84	25.82	20.55	14.9	14.75	10.55	13.41	15.19	13.16	22.34	18.93	N/A	21.2	27.14
hsa-let-7g-5p	1162069	8563.79	8449.86	8200.85	6794.21	5500.35	5318.46	5836.18	N/A	6080.88	5311.21	5766.15	4575.84	5524.34	5294.76	4728.31	4350.37	5213.19	5127.2	5534.1	4751.87	5470.66	5483.24	4526.91	4322.82	5361.85	4769.46	5199.95	4427.24	5172.65	5555.91	5325.03	4083.72	9531.38	9589.46	9375.38	10137.9	9705.66	7176.81	4333.36	3091.27	4499.64	5135.05	5006.02	5243.29	6821.34	N/A	5783.52	6212.13
hsa-let-7i-3p	4064	20.61	24.61	27.8	6.62	13.54	18.33	18.37	N/A	21.19	23.81	24.62	23.03	18.42	13.99	21.05	13.35	21.71	20.13	14.94	7.77	14.97	14.16	17.87	9.35	12.37	22.37	15.19	12.06	24.75	10.92	13.98	13.91	33.9	26.23	26.52	39.2	43.78	24.83	15.71	12.42	22.79	25.94	19.2	35.37	29.11	N/A	24.4	29.84
hsa-let-7i-5p	545807	3820.25	5032.31	4295.42	4206.59	2317.47	3808.98	2628.04	N/A	4872.25	5263.19	3576.21	3363.11	1738.46	3022.33	1753.35	1765.09	2199.69	2461.75	2008.53	1701.46	2159.7	2554.98	1740.7	1493.21	2471.18	2818.02	2485.63	1390.87	2552.04	2293.22	2116.57	1615.38	4106.07	3242.49	3787.05	4029.17	4028.09	3359.99	2363.48	2323.88	2917.08	2845.47	2370.35	3808.9	3281.67	N/A	2991.59	2807.97
hsa-miR-100-5p	1489363	7.96	27.76	8.53	35.32	1037.89	3805.09	2410.27	N/A	2152.58	1944.74	1235.69	9682.77	1200.97	1034.13	1067.15	5506.15	924.7	1063.6	829.2	3873.41	974.48	943.05	998.13	4997.43	900.86	1278.59	1036.72	3144.42	1164.22	1013.52	978.23	5992.17	52.26	110.63	40.36	54.5	56.29	20.69	15200.3	16789.3	13134.2	12325.4	15297.9	12712.2	7799.66	N/A	6598.89	9723.3
hsa-miR-101-3p	1280824	5616.2	5833.06	5879.06	4480.76	5769.32	5499.85	5994.67	N/A	6967.45	7042.87	8859.08	6729.97	5994.62	5085.55	6419.31	5810.2	5968.61	5686.38	6109.73	5471.73	5895.4	5385.42	6265.67	4933.93	5690.6	5601.4	6283.43	5713.19	6503.53	6092.04	5973.58	5731.6	4748.74	4514.16	5597.55	4900.21	5188.8	3979.85	4546.58	5099.14	5175.4	5631.65	4823.57	5541.62	9583.9	N/A	8229.63	9978.4
hsa-miR-101-5p	6994	14.08	19.56	19.54	11.92	28.4	31.67	37.18	N/A	26.88	34.71	42.67	16.87	37.09	32.57	37.45	15.48	37.55	34.62	45.54	13.07	29.13	37.33	30.79	11.74	30.52	35.36	30.78	17.38	37.57	28.61	44.65	14.78	21.19	18.25	28.83	34.42	23.23	14.9	29.98	22.35	33.52	33.35	32.36	26.06	66.13	N/A	57.43	56.56
hsa-miR-103a-3p	836127	3930.26	3191.02	3515.99	3333.31	5536.09	5667.08	4825.28	N/A	4343.93	4252.68	4914.87	3550.32	4914.65	4523.06	4913.92	4286.04	4907.79	4588.56	5650.68	4435.38	4546.75	5046.47	4884.31	3921.35	4541.01	4849.55	5370.21	4922.7	4535.53	4423.42	4643.11	3831.85	3330.62	3195.73	2940.62	3026.18	2928.14	2743.44	3380.55	3245.24	3129.82	3405.45	3184.42	3678.12	2941.44	N/A	2712.07	2920.1
hsa-miR-105-5p	8708	0	0	0	0	88.59	69.72	45.36	N/A	324.64	246.17	300.31	164.71	55.52	34.64	32.18	31.25	68.36	70.85	64.12	64.64	45.31	48.48	37.25	28.49	52.39	38.24	70.52	37.27	33.99	39.53	38.79	18.6	0	0	0	0	0	0	25.7	14.28	28.16	22.98	16.36	20.48	5.65	N/A	4.93	6.11
hsa-miR-106b-3p	13488	275.11	297.84	282.93	348.34	45.14	56.39	49.38	N/A	59.97	72.24	59.49	55.71	38.84	42.21	40.48	53.1	38.14	41.47	39.35	50.51	43.28	46.77	38.54	41.97	42.49	58.81	46.75	37.43	45.61	44.05	42.85	43.46	234.47	240.65	226.02	293.53	296.66	302.9	37.6	34.77	38.44	48.92	41.97	42.35	37.3	N/A	42.4	49.46
hsa-miR-106b-5p	17742	318.98	287.11	312.65	241.5	51.54	59.45	65.89	N/A	48.08	56.5	57.03	35.62	64.98	65.15	74.69	47.64	51.34	62.8	65.21	53.34	55.42	60.92	67.6	45.67	57.34	71.43	53.37	65.14	66.48	58.36	52.77	55.45	305.09	239.51	257.16	339.43	359.2	350.07	46.17	31.66	62.12	77.83	59.75	64.69	65.56	N/A	74.68	81.43
hsa-miR-107	236084	523.68	526.89	581.55	467.1	1507.17	1674.21	1311.22	N/A	1415.93	1273.22	1553.23	1044.26	1467.6	1271.79	1308.23	1245.61	1355.37	1388.48	1602.67	1199.54	1321.15	1477.64	1310.53	1029.32	1334.79	1395.84	1404.89	1297.54	1337.44	1427.29	1416.16	1052	409.62	418.57	382.86	539.26	499.49	393.1	811.94	719.58	791.06	1091.79	905.82	1222.16	1045	N/A	1050.52	1293.7
hsa-miR-10a-5p	149218	9089.51	4843	6274.28	7851.6	16.74	139.17	13.92	N/A	114.76	106.94	73.44	139	15.68	66.07	14.98	20.03	12.61	10.06	15.67	14.48	9.3	11.58	8.18	16.96	12.79	11.54	12.08	17.85	9.24	10.54	10.82	7.65	6854.74	9672.72	11915.8	3522.42	7940.91	10304.2	31.41	40.36	54.52	40.77	12.8	16.29	148.64	N/A	96.13	67.79
hsa-miR-10b-5p	43149	84.49	39.75	77.06	57.39	39.88	79.17	38.47	N/A	189.72	232.45	147.69	207.83	144.64	249.36	333.18	62.81	136.42	26.17	104.56	39.21	167.87	202.08	69.97	27.18	47.44	36.8	47.53	408.4	107.93	82.45	350.88	86.91	40.96	59.31	111.86	29.64	39.32	43.03	74.72	211.09	419.66	211.98	58.33	53.06	327.52	N/A	511.21	170.54
hsa-miR-1179	1772	0	0	0	0	15.24	12.5	13.06	N/A	21.71	13.32	28.31	20.09	10.71	8.03	9.72	9.1	9.09	12.08	18.22	12.72	9.71	8.15	9.26	13.7	18.15	9.38	14.42	16.6	12.22	6.4	12.18	9.39	0	0	0	0	0	0	4.76	1.24	5.81	4.82	4.62	4.65	6.22	N/A	5.18	4.55
hsa-miR-1180-3p	29012	4.08	3.79	2.48	2.65	298.88	305.84	131.35	N/A	587.77	499.2	420.92	346.3	156.1	101.62	96.55	91.64	164.58	187.2	169.41	198.86	168.68	157.89	81.6	110.26	169.12	126.27	214.67	129.97	121.04	167.92	130.34	73.36	4.24	4.56	3.46	5.74	2.68	6.62	108.51	101.2	181.9	133.79	147.24	167.08	40.69	N/A	47.82	61.54
hsa-miR-1185-1-3p	2547	3.88	14.51	17.06	10.6	16.36	19.17	15.07	N/A	54.8	43.18	57.85	34.28	9.46	7.8	7.49	6.68	12.91	14.09	14.94	13.42	13.35	12.87	5.81	9.13	8.66	10.1	24.16	10.02	8.65	14.31	8.57	4.35	11.3	23.95	11.53	12.43	17.87	4.97	11.42	3.1	12.07	8.89	9.96	9.77	4.8	N/A	6.16	9.66
hsa-miR-1185-5p	9300	1.84	3.16	4.68	3.09	75.61	67.78	43.07	N/A	140.61	113.8	139.9	109.27	50.04	30.51	48.78	40.96	48.11	47.1	59.39	50.51	37.22	35.61	51.03	33.49	35.89	28.14	83.37	46.04	36.37	38.78	41.04	30.07	1.41	5.7	0	0.96	5.36	1.66	39.98	23.59	46.03	37.8	44.46	53.99	31.37	N/A	33.03	31.83
hsa-miR-1224-5p	6368	0	0	0	0	43.83	79.72	33.74	N/A	43.94	64.57	38.97	35.35	49.04	44.5	28.34	30.65	45.77	47.5	40.08	29.67	52.99	61.78	27.13	23.05	49.09	57	44.41	23.96	48	44.43	31.57	22.77	0	0	0	0	0	0	27.13	28.56	21.45	32.98	27.38	27.46	19.5	N/A	18.73	23.59
hsa-miR-1243	2125	0.61	2.52	0.28	1.32	16.55	13.06	12.06	N/A	33.08	22.6	22.15	20.35	14.19	13.08	12.35	13.05	15.26	14.09	13.48	9.18	19.42	11.16	9.04	11.09	17.74	11.54	14.8	9.08	16.99	10.92	14.43	7.3	2.82	0	2.31	0.96	1.79	0	9.04	8.69	7.15	7.41	9.6	10.24	4.52	N/A	2.46	4.97
hsa-miR-124-3p	1377710	1.43	3.16	2.2	1.77	4065.03	4591.5	7591.42	N/A	1842.41	1995.99	3440.82	2743.36	7220.73	6453.22	10399.9	6948.99	6962.26	5322.05	7626.42	6729.2	5522.43	6256.39	9967.33	7756.37	6058.12	5327.58	5322.68	9890.51	7305.51	4611.66	6169.77	8126.25	14.12	7.98	16.14	2.87	0.89	1.66	3975.46	4196.4	3997.3	6159.02	7674.76	4882.13	9747.52	N/A	9684.88	12073.4
hsa-miR-124-5p	4883	0	0	0	0	18.81	31.11	32.73	N/A	13.44	13.72	15.59	12.05	38.59	28.45	38.05	31.86	26.7	29.79	32.42	37.44	25.08	33.89	34.02	23.05	27.22	27.06	19.87	31.48	33.99	24.47	26.61	27.81	0	0	0	0	0	0	9.99	18.63	11.17	22.24	17.43	11.64	28.82	N/A	24.89	29.56
hsa-miR-1249-3p	22554	31.02	18.3	30.55	26.49	127.53	260.28	158.91	N/A	177.31	290.56	356.51	265.95	109.04	126.63	134.2	93.46	117.93	156.6	129.7	106.67	108.01	135.15	125.52	112.87	123.74	127.71	188.57	101	132.37	93.37	147.48	97.17	12.71	12.55	17.3	14.34	16.98	22.34	99.95	62.09	107.71	143.42	120.21	84.24	16.67	N/A	16.27	16.34
hsa-miR-1251-5p	2407	0	0	0	0	15.99	24.72	26.7	N/A	32.57	55.69	66.46	24.37	19.67	9.63	21.66	6.07	14.96	13.69	27.32	12.36	11.73	10.73	17.22	9.13	13.2	14.43	33.12	8.14	8.35	3.76	13.08	3.65	0	0	0	0	0	0	3.81	4.35	4.47	4.45	6.05	7.91	0.57	N/A	0.99	2.27
hsa-miR-125a-3p	1895	0	0	0	0	9.03	15	6.89	N/A	22.23	16.55	14.36	11.78	8.22	10.55	6.68	6.07	10.56	12.88	9.11	10.24	8.09	9.44	6.24	5	7.01	9.02	8.57	9.24	8.65	5.65	9.47	6.26	0	0	0	0	0	0	7.61	9.93	8.04	10.01	4.98	7.91	12.72	N/A	14.79	15.63
hsa-miR-125a-5p	3792487	42.25	60.58	73.76	124.06	4866.48	10055.8	5526.39	N/A	7356.71	6375.79	6733.95	16678.2	5669.23	4324.86	4297.76	11062.4	4732.65	4998.38	5196.01	13536.5	4910	4963.23	4786.99	11664.2	4649.91	4936.13	5430.99	9801.25	4973.2	5316.08	4938.52	10417.8	192.1	165.37	808.38	150.11	322.57	86.9	24715.2	24634.5	21636.1	21384	22505	19697.5	53665.6	N/A	62047.8	46119.8
hsa-miR-125b-1-3p	35890	1.43	2.52	0.83	0.44	289.66	369.18	196.09	N/A	710.29	476.6	489.85	470.31	181.24	184.21	144.32	193.29	221.79	238.32	212.4	252.2	197.4	197.79	134.13	183.77	219.85	201.67	271.94	130.44	209.59	185.99	192.58	144.28	1.41	0	1.15	0.96	1.79	0.83	175.62	199.92	153.3	153.43	142.97	169.41	54.54	N/A	41.66	40.5
hsa-miR-125b-2-3p	277651	10	10.1	11.01	6.18	1860.79	1826.99	1560.14	N/A	3680.68	2665.49	3227.9	2831.21	1812.15	1319.96	1431.3	1883.13	1808.92	1753.62	1939.67	2250.37	1657.3	1607.65	1423.57	1812.25	1618.58	1554.94	1706.05	1740.23	1502.6	2019.13	1769.3	1571.57	5.65	5.7	17.3	2.87	9.83	10.76	1030.87	1308.16	1066.81	913.53	1048.79	1191.45	772.31	N/A	802.8	761.33
hsa-miR-125b-5p	2780664	38.37	58.05	49.54	78.59	5268.81	8516.87	6172.39	N/A	9060.06	6225.26	7323.08	14508.5	5826.57	4202.13	4458.08	9697.52	5429.4	5312.39	5612.43	12310.4	4962.18	5270.43	4870.53	9340.04	5012.48	5266.97	5286.84	8743.3	5097.82	5386.11	4616.95	8565.68	176.56	196.17	307.9	131.95	176.92	152.28	24907.9	28434.2	20963.5	18883.6	22914	19344.7	14663.1	N/A	16121.8	13379.1
hsa-miR-1260a	17290	257.76	655.62	415.59	794.25	53.42	97.5	43.78	N/A	90.47	89.99	71.38	95.88	59.75	48.63	39.88	47.94	41.37	57.97	46.27	43.8	51.78	48.91	43.71	44.15	29.29	44.74	67.01	38.99	53.66	49.7	54.57	54.23	322.04	233.81	264.08	508.67	585.27	332.69	40.93	32.91	45.14	72.64	59.04	77.72	13.56	N/A	14.79	28.99
hsa-miR-1260b	17512	281.02	693.48	456.32	857.83	52.29	99.72	44.65	N/A	73.41	84.75	62.77	88.92	60	44.73	36.23	49.46	38.43	52.74	47.36	47.68	47.73	46.34	44.57	41.32	27.22	41.49	61.56	38.52	48.89	48.57	47.81	53.36	330.52	252.05	282.53	545	618.33	376.55	35.22	29.8	42.46	67.08	57.26	80.52	9.89	N/A	15.04	28.99
hsa-miR-126-3p	332138	4483.53	3038.31	3943.96	3545.67	998.95	1032.8	1094.17	N/A	1243.26	1169.91	1255.38	1214.33	1584.86	1408.74	1272.2	1393.08	1268.24	1228.66	1376.06	1228.5	1091.38	1254.97	1410.22	901.01	1050.18	1093.51	1096.72	1250.88	1270.06	1376.84	1463.06	1077.9	1899.78	3410.14	2783.78	5165.06	3644.76	5940.4	1335.47	1191.43	1354.63	1507.97	1239.77	1084.87	768.07	N/A	752.27	781.08
hsa-miR-126-5p	1980088	55793	25037.2	41023.8	35320.7	6745.89	6493.21	6442.12	N/A	7122.53	6771.28	7217.23	7266.17	9137.94	7883.3	8342.29	8161.83	7342.47	6465.77	8597.71	6840.81	6483.56	6656.26	8263.02	5805.8	6277.98	5392.51	6861.98	7621.3	7680.27	8088.2	8632.26	6864.61	11880.3	19782.2	17739.4	34291.9	24556.3	47933.7	4787.4	4926.54	4919.75	6392.49	5663.24	5424.8	3133.6	N/A	3027.82	3876.56
hsa-miR-1271-5p	31337	0.82	3.79	3.58	123.62	5.08	83.61	34.31	N/A	2.58	6.46	4.1	155.88	4.98	6.42	7.89	159	5.28	5.64	2.91	176.61	5.26	6.01	6.46	179.85	7.42	9.74	5.84	124.34	5.96	4.52	6.31	157.31	138.42	343.3	311.36	185.49	238.58	110.07	282.7	478.06	289.16	238.3	392.27	210.83	100.6	N/A	136.06	122.08
hsa-miR-127-3p	3529758	885.93	1352.26	2375.18	2634.42	33631.3	42303.2	15227.2	N/A	27056.6	27768.3	30055.4	36781.8	17997	11453.7	11831.8	20545.7	21081.6	19431.9	19437.5	28404.9	14066.6	14003.7	13665.1	19710.9	15323.7	13974.6	23003.8	20588	15119.3	14365.1	13477.9	15578.7	1005.68	2714.43	965.21	1307.04	1685.22	684.41	15081.3	19050.5	18635.5	19031.8	17591.8	20707.9	11403.2	N/A	11401.6	19408
hsa-miR-127-5p	18906	1.84	2.52	4.68	5.74	218.19	246.39	114.13	N/A	253.31	274.01	376.21	252.56	106.06	66.98	86.84	84.36	137.59	103.86	135.53	111.97	81.31	90.1	102.48	75.25	87.03	86.95	183.89	107.11	85.86	82.83	89.3	69.7	0	5.7	0	5.74	0	4.14	59.02	62.71	91.17	70.41	65.08	71.67	64.43	N/A	43.63	78.88
hsa-miR-1277-5p	4641	106.94	60.58	80.37	54.3	20.88	16.11	19.24	N/A	14.47	19.77	21.33	13.12	18.67	17.43	18.82	16.69	14.38	22.95	20.4	10.6	15.37	14.59	19.16	13.7	15.26	10.46	22.21	13	15.8	10.54	13.53	11.65	53.67	67.29	63.43	67.89	61.65	105.93	23.32	10.55	14.75	15.57	12.8	15.36	20.06	N/A	20.95	16.63
hsa-miR-128-1-5p	14991	16.94	6.31	13.49	8.83	52.29	56.95	84.7	N/A	50.66	44.39	37.74	42.05	123.98	79.37	65.58	78.29	82.14	113.93	101.65	113.38	129.04	134.72	75.79	98.52	108.9	105.35	63.11	105.23	115.68	174.32	124.93	91.09	12.71	10.26	13.84	13.39	14.3	14.9	37.6	62.71	28.16	50.4	76.11	29.32	25.43	N/A	20.95	20.32
hsa-miR-128-2-5p	5345	0.2	0	0.55	0	15.42	21.67	16.22	N/A	5.17	7.26	4.51	5.36	18.92	14.45	10.53	18.21	14.96	31.8	14.94	33.91	24.68	17.16	16.15	25.01	14.85	22.37	14.03	20.67	14.31	41.79	22.1	21.03	0	0	1.15	0	0.89	0	25.7	19.87	24.58	22.61	34.14	17.69	20.63	N/A	23.91	22.45
hsa-miR-128-3p	2579948	354.49	422.15	383.94	739.51	10792.3	15748.4	13958.2	N/A	4699.07	5375.37	5711.18	7349.73	13375.9	11055	10361.4	15714.4	11635.6	15244.7	14679.8	24129.9	14431.5	15357.8	10468.1	20078.9	13584.7	13939.6	12322.2	16616.2	12810.3	17176.4	14067.8	14266.5	401.14	350.14	390.93	462.77	480.73	495.72	9638.58	10187.7	10475	11445.3	13406.6	9108.97	6528.87	N/A	8412.77	7677.94
hsa-miR-1285-3p	2882	81.63	56.16	65.78	81.68	10.16	11.94	9.91	N/A	10.86	11.3	11.08	9.91	11.2	7.34	7.69	4.55	10.27	10.47	10.93	7.42	9.3	7.72	9.04	5.65	9.49	6.49	11.3	4.23	11.03	7.53	9.92	4.87	48.02	59.31	47.28	56.41	61.65	70.34	5.24	9.31	9.83	9.64	8.18	11.64	5.93	N/A	5.92	5.97
hsa-miR-129-1-3p	22280	0	0	0	0	28.21	43.33	135.66	N/A	34.12	30.27	45.95	32.67	118.25	107.36	143.72	119.86	70.41	64.81	103.83	56.87	91.82	113.27	154.16	93.3	92.81	120.5	44.41	100.69	137.14	85.09	145.68	113.68	1.41	0	0	0	0	0	54.26	84.44	56.76	80.79	110.25	15.82	177.46	N/A	149.86	129.9
hsa-miR-129-2-3p	80402	0.61	0	0	0.44	559.38	733.07	708.01	N/A	699.43	666.27	1434.67	639.84	381.15	305.79	547.95	410.85	508.12	398.55	612.07	436.23	366.09	386.57	516.29	442.57	401.35	421.75	654.91	430.63	334.81	230.79	362.61	264.91	1.41	0	0	0	0	0	293.65	262.62	388.83	316.12	254.28	181.97	412.01	N/A	498.15	367.09
hsa-miR-129-5p	145267	0.61	1.26	0.28	0.88	610.36	1248.64	1006.03	N/A	1606.68	1201.79	1848.21	1218.88	752.84	708.15	808.87	786.81	760.12	773.35	892.6	850.55	677.56	721.66	875.63	634.6	688.02	800.92	771.4	804.43	817.19	792.52	735.14	714.43	0	2.28	1.15	0	0.89	0.83	368.37	620.86	433.96	533.67	527.42	298.33	578.45	N/A	534.38	574.44
hsa-miR-1296-5p	58181	12.25	15.78	12.66	10.6	155.55	174.17	268.16	N/A	461.12	309.12	494.77	316.57	299.25	258.07	282.58	254.58	226.78	206.12	265.59	170.96	245.54	258.29	308.31	150.93	261.1	267.7	156.62	185.88	340.47	265.8	318.41	226.67	14.12	9.12	11.53	15.3	15.19	12.41	166.58	149.63	138.55	246.45	218.72	113.09	659.56	N/A	588.85	637.54
hsa-miR-1298-3p	7370	0	0	0	0	126.96	115.56	55.41	N/A	420.28	225.18	384.82	202.75	17.43	18.35	13.97	24.88	28.46	38.65	34.98	46.98	14.16	18.45	13.35	16.31	21.45	27.42	95.84	19.57	14.31	25.98	25.71	15.64	0	0	0	0	0	0	19.51	22.97	18.32	22.61	18.85	14.43	2.26	N/A	1.97	1.99
hsa-miR-1298-5p	8727	0	0	0	0.44	104.39	91.39	39.76	N/A	651.87	410.01	560.82	318.98	17.92	17.89	19.63	16.99	27.58	28.18	29.15	31.79	10.11	18.45	22.39	15.01	26.4	22.37	91.17	16.44	11.33	16.94	23.9	10.6	0	0	0	0	0	0	16.66	13.04	37.54	25.57	27.03	22.81	7.35	N/A	3.2	4.97
hsa-miR-1301-3p	28830	5.92	9.47	6.05	13.24	79.75	161.67	48.38	N/A	152.5	129.14	112	254.17	51.29	44.96	38.05	114.09	66.89	66.83	47.36	155.77	50.56	61.78	36.6	127.22	55.69	55.2	55.71	96.78	49.19	68.9	40.59	108.82	46.61	39.92	41.51	48.76	29.49	29.79	304.6	373.14	202.01	203.09	195.6	168.48	84.49	N/A	109.44	81.29
hsa-miR-1307-3p	20848	171.84	177.31	179.45	170.86	146.15	170.56	101.92	N/A	180.93	164.25	182.56	141.95	110.79	76.62	90.89	94.98	105.32	106.28	116.95	112.68	109.22	108.55	85.69	105.04	108.9	105.35	115.71	108.83	103.45	114.83	100.57	86.39	203.4	148.27	159.14	178.8	185.86	198.62	61.4	63.95	84.02	90.06	57.26	95.41	42.95	N/A	42.15	48.46
hsa-miR-1307-5p	177821	872.26	605.14	871.08	490.95	1148.3	1215.86	934.39	N/A	558.82	640.85	1277.95	764.11	1043.87	750.13	921.82	659.06	854.29	1065.22	1006.63	902.12	948.59	661.59	1024.18	492.15	968.51	577.6	1079.96	718.61	1014.26	841.09	810.91	509.49	750.02	766.43	826.83	932.24	1040.08	930.2	817.18	591.68	898.32	971.72	835.05	1030.41	699.97	N/A	448.36	600.45
hsa-miR-130a-3p	77790	260.62	241.05	270.82	324.94	429.98	360.56	384.87	N/A	721.14	700.57	766.77	502.44	413.02	412	450.58	270.97	401.92	361.92	434.64	303.06	361.23	430.76	374.41	263.15	395.57	409.12	407.91	355.31	357.46	389.67	483.03	225.98	124.3	199.59	144.15	224.69	176.03	391.45	272.71	246.48	374.08	303.15	261.04	216.88	322.43	N/A	541.53	315.08
hsa-miR-130b-3p	12746	122.86	180.47	174.49	137.75	60.19	52.5	48.38	N/A	94.08	90.4	110.77	80.35	55.52	50.24	59.31	56.14	58.09	57.57	45.18	50.86	62.3	50.63	45.64	43.28	54.86	59.53	49.87	39.62	59.63	67.02	77.57	46.06	176.56	160.81	139.54	168.28	163.52	151.45	47.59	37.87	42.9	48.55	43.39	36.77	23.17	N/A	19.72	45.34
hsa-miR-130b-5p	4545	18.57	46.69	37.98	60.49	18.24	17.22	14.5	N/A	36.19	30.67	30.36	40.17	12.45	13.76	10.12	21.24	17.9	16.91	13.84	32.5	18.61	12.01	10.33	21.75	16.5	17.32	14.42	20.83	15.5	27.86	18.94	22.6	43.79	68.43	59.97	71.71	66.12	71.17	18.56	14.28	15.2	14.08	17.07	16.29	11.02	N/A	9.61	19.33
hsa-miR-132-3p	256316	13.47	17.67	19.27	20.75	1785.17	1398.92	2149.72	N/A	1925.64	2351.52	3171.69	2439.11	2004.85	1623.23	2247.26	1790.27	1846.18	1638.48	2537.89	1832.86	2030.26	1660.42	2340.53	1971.88	1917.63	1759.14	1862.66	2066.26	1608.74	1612.52	2029.53	1629.98	12.71	18.25	18.45	19.12	28.59	20.69	643.46	665.56	641.34	845.34	1129.16	484.49	230.31	N/A	167.12	326.59
hsa-miR-132-5p	27356	1.63	1.89	0	1.32	143.89	157.5	200.26	N/A	269.33	212.67	295.79	260.06	204.39	134.66	165.17	167.19	160.77	186.39	214.22	221.47	214.39	160.46	183.44	157.02	183.14	178.22	169.09	151.58	169.64	195.78	189.42	129.68	2.82	2.28	2.31	3.82	6.25	0	67.58	72.64	107.71	115.63	116.65	68.88	28.54	N/A	26.13	46.33
hsa-miR-133a-3p	40852	0.41	0.63	0	0	44.2	69.45	107.81	N/A	56.86	35.11	29.13	25.71	285.05	171.13	124.69	182.37	115.88	115.94	126.06	71.35	141.18	138.58	222.19	65.9	114.67	118.7	51.04	95.84	268.32	317.76	292.25	197.47	2.82	1.14	0	0	0	0	127.07	162.67	164.92	199.75	253.57	95.87	33.63	N/A	38.45	28
hsa-miR-134-5p	26633	8.37	17.67	24.49	22.96	325.77	388.06	142.12	N/A	590.87	508.08	712.21	533.51	116.01	113.55	94.93	114.09	168.39	144.93	146.82	162.48	111.65	133.86	96.67	114.18	127.04	104.99	241.16	149.7	96.3	106.92	90.2	87.61	7.06	37.64	9.23	12.43	25.91	4.14	96.14	76.99	120.22	102.66	100.29	74	59.06	N/A	46.83	72.62
hsa-miR-135a-5p	57185	46.33	25.87	44.59	20.31	196.74	259.17	418.03	N/A	1004.43	1150.14	1082.67	815	516.83	214.95	402.21	240.93	336.79	281.4	424.44	332.38	196.19	248.85	365.8	206.39	222.74	230.9	353.36	309.43	185.14	256.02	222.35	186.52	45.2	21.67	66.88	21.04	11.62	2.48	136.12	144.66	177.88	117.11	98.51	82.38	66.13	N/A	86.76	95.22
hsa-miR-136-3p	204022	94.9	159.01	217.7	149.67	1613.82	1490.87	963.53	N/A	2336.1	2152.17	2949.33	2376.97	1084.7	671.68	824.25	974.64	1116.86	946.86	1166.21	1125.01	876.58	780.44	901.25	786.62	889.31	675.73	1589.95	1009.72	968.94	1010.13	903.82	795.78	77.69	280.57	87.64	108.04	205.51	57.1	689.15	569.95	868.82	844.23	895.15	980.15	1039.07	N/A	887.1	1400.86
hsa-miR-136-5p	33262	15.51	22.09	44.59	24.72	273.86	269.45	144.27	N/A	374.79	361.99	578.87	323.27	177.26	116.08	140.48	101.35	163.7	150.56	193.09	151.53	135.11	123.14	144.68	90.25	145.19	105.71	265.71	117.29	135.95	143.82	125.38	90.74	9.89	49.04	14.99	15.3	39.32	14.07	102.8	85.06	145.25	157.51	153.28	173.6	241.89	N/A	224.79	292.34
hsa-miR-137	51161	0.41	0.63	0	0	412.48	450.01	396.35	N/A	300.86	320.83	470.56	265.95	315.68	259.22	392.09	244.27	399.28	363.93	502.4	346.16	249.59	285.75	375.27	257.49	278.01	312.43	434.79	372.23	238.21	214.22	224.15	158.7	0	1.14	1.15	0	0	0	296.51	202.4	314.19	338.36	232.95	411.42	0.85	N/A	0.25	0.99
hsa-miR-138-1-3p	7203	0.2	5.68	1.38	0.88	86.33	80	59.29	N/A	32.57	45.2	41.03	19.28	44.31	78.45	47.57	31.56	58.38	64.81	72.14	43.09	52.59	93.1	55.98	45.45	69.71	57.36	82.21	25.52	48.89	53.84	56.38	22.6	0	3.42	2.31	0.96	0.89	0.83	37.12	16.76	23.24	28.91	25.25	30.72	8.19	N/A	6.16	6.82
hsa-miR-138-2-3p	2119	0	0	0	0	25.39	36.67	16.22	N/A	8.79	20.98	22.56	10.71	14.94	13.08	16.19	8.8	21.42	12.08	18.58	8.83	12.94	12.87	20.45	9.79	16.5	17.32	24.93	6.58	9.84	7.53	7.22	5.56	0	0	0	0	0	0	11.9	6.21	10.28	9.64	13.51	13.5	2.26	N/A	0.99	1.56
hsa-miR-138-5p	332336	31.84	104.75	53.12	17.66	2920.87	4152.88	2071.2	N/A	1176.06	2102.13	1819.08	832.14	2494.04	2452.73	1983.71	980.1	2443.77	2849.03	3064.7	1478.23	2053.32	2325.87	2027.05	1055.42	2229.47	2434.51	2977.3	1026.79	2327.84	1784.95	2174.3	785.18	35.31	23.95	76.11	68.84	72.38	21.52	1876.6	1136.8	1726.92	2238.8	1732.69	2442	301.52	N/A	306.13	347.62
hsa-miR-139-3p	4939	2.45	1.89	3.58	2.21	33.29	45.83	30.15	N/A	12.41	11.3	8.62	9.11	32.36	19.96	24.9	42.18	30.51	30.6	31.7	55.1	26.7	24.46	28.63	40.45	23.1	23.09	19.09	50.42	20.57	38.78	30.22	30.59	1.41	6.84	2.31	0.96	1.79	4.97	16.66	20.49	21.9	22.24	27.03	20.01	0.28	N/A	0.25	0.71
hsa-miR-139-5p	163426	277.35	80.14	208.34	126.27	1176.7	1536.15	1143.55	N/A	295.7	303.07	478.77	339.87	1245.53	758.85	1139.62	840.52	1159.4	977.45	1444.19	1218.61	962.34	1066.19	1103.63	1011.93	1031.21	922.14	1221.39	1275.15	786.18	694.25	875.4	771.79	77.69	117.47	66.88	124.3	125.1	162.21	739.6	653.15	889.38	943.18	939.61	942.45	20.35	N/A	28.84	25.3
hsa-miR-1-3p	21501	0	0	0.28	0	37.99	28.61	46.94	N/A	65.14	35.92	19.69	31.34	218.33	78.23	63.76	161.73	58.38	71.26	73.23	83.01	95.06	43.76	124.44	58.94	54.04	28.14	52.21	100.38	161.29	280.11	161.46	194.16	0	0	0	0	0	0	59.02	65.81	99.66	25.94	168.93	55.85	13.85	N/A	11.34	2.84
hsa-miR-140-3p	212891	2354.32	2267.85	2322.06	2330.23	764.59	950.58	867.78	N/A	1173.99	1414.47	1116.72	1053.1	830.77	817.58	861.29	846.89	837.86	833.73	824.47	768.25	901.66	883.41	814.91	753.34	813	1043	822.05	832.3	898.58	896.05	850.15	896.08	2988.8	2569.58	2761.87	3193.5	2949.58	2061.51	799.09	931.29	873.74	986.17	785.97	922.44	798.02	N/A	821.29	865.36
hsa-miR-140-5p	14781	113.67	78.25	103.48	61.81	30.66	35.56	44.5	N/A	56.86	64.97	54.97	54.1	60.99	44.04	59.71	41.87	50.46	45.89	39.71	39.91	38.83	37.33	61.79	41.76	40.42	46.18	41.3	42.44	54.56	42.54	41.49	56.32	196.33	158.53	192.58	200.79	133.14	96.83	81.38	68.29	83.13	96.36	59.04	65.62	71.49	N/A	70.74	115.68
hsa-miR-142-3p	152417	8530.32	8528.11	6974.17	4181.43	26.9	29.17	26.13	N/A	46.53	42.37	44.31	22.77	23.9	24.78	31.17	19.12	35.5	21.74	25.14	13.07	21.03	22.31	22.82	11.31	23.92	17.68	26.49	17.38	24.75	16.19	21.2	12.17	12643.1	10874.8	11830.5	9390.24	9739.61	6560.26	33.32	32.28	27.26	29.65	15.29	45.14	18.93	N/A	14.05	12.93
hsa-miR-142-5p	1130241	45447.7	85416.7	53693.2	34894.2	367.34	324.17	257.1	N/A	579.5	426.16	482.05	412.99	335.59	258.3	291.28	250.94	411.01	269.32	333.72	217.58	334.94	242.84	258.58	174.42	284.61	256.87	412.19	239.59	253.71	243.21	255.27	163.57	80307.7	69295.5	72167.4	87271.6	87983.6	57970.6	328.39	278.15	326.26	391.73	191.69	515.21	161.07	N/A	132.61	154.91
hsa-miR-143-3p	3946094	285.92	770.46	2792.97	202.65	16216.1	18085.7	16396.3	N/A	34079.4	14654	19729.2	25998	28575.7	29552.8	23377.2	26265.1	28227.2	12813.6	23845.5	24568.6	21315.5	24488.8	19899.6	18691.2	15185.1	12903.9	20551.7	44170.1	20732.6	20709.8	45898	19105.5	121.47	133.44	64.58	101.35	220.7	2260.96	9930.8	18733.3	23462.2	25025.9	10609.9	11715.7	7420.43	N/A	7445.32	8603.55
hsa-miR-144-3p	7637	9.8	31.55	60.55	133.33	22.01	27.22	32.87	N/A	33.08	37.53	58.67	28.12	29.38	40.14	55.06	29.13	31.1	25.36	71.04	35.32	33.98	29.18	35.96	10.87	25.16	19.84	31.95	29.28	21.76	25.23	44.65	14.08	16.95	3.42	1.15	80.32	10.72	9.1	35.22	26.7	37.54	43.73	20.63	27.46	22.89	N/A	20.95	27.29
hsa-miR-144-5p	3737	6.53	23.35	34.13	94.04	9.22	11.11	14.64	N/A	25.33	24.62	33.64	19.55	15.19	20.65	23.89	18.21	15.55	14.09	29.87	20.13	14.97	18.45	15.5	7.18	16.5	13.35	20.26	13.31	7.75	12.05	21.65	8	9.89	6.84	4.61	34.42	0.89	4.14	18.09	18	21.9	16.31	8.54	13.5	12.43	N/A	10.85	8.95
hsa-miR-145-3p	21040	0.61	0	4.68	0.88	25.58	69.72	27.28	N/A	46.53	21.79	31.18	104.45	48.55	46.11	39.88	96.8	51.93	26.17	34.61	91.48	33.98	40.76	32.94	52.63	21.04	24.53	30.78	152.37	28.92	39.53	66.3	63.45	1.41	2.28	1.15	0	1.79	24.83	108.04	131.62	192.62	212.72	120.92	97.74	52.84	N/A	87.01	69.64
hsa-miR-145-5p	34314	2.24	0.63	19.54	0.44	86.71	198.62	149.73	N/A	114.25	117.03	141.95	92.94	186.72	270	218.61	98.01	210.64	78.9	196.01	78.41	127.83	240.27	185.8	77.86	129.11	122.66	136.75	220.02	146.68	76.43	243.54	81.87	2.82	1.14	4.61	0.96	0.89	16.55	187.52	234.69	372.74	342.81	97.45	94.94	101.17	N/A	141.24	59.55
hsa-miR-146a-5p	84081	845.52	2965.75	1921.61	1719.19	170.41	220.84	290.27	N/A	279.15	255.45	229.33	271.85	253.19	229.17	224.69	517.66	236.75	235.91	235.35	350.75	257.68	319.21	195.92	287.07	239.65	190.49	215.45	456.16	205.71	319.64	248.05	311.15	4082.05	3065.71	3340.77	5165.06	3765.39	1030.34	144.68	231.58	178.77	180.11	189.2	133.57	101.73	N/A	111.16	83
hsa-miR-146b-3p	2384	20.2	28.4	27.8	15.45	4.51	8.06	11.77	N/A	4.14	5.25	5.74	4.02	12.7	11.93	9.31	13.35	9.39	15.7	12.02	12.72	9.3	12.87	14.43	8.7	7.01	15.87	5.45	8.61	10.73	14.68	14.43	10.78	69.21	47.9	46.13	26.77	16.08	38.07	6.19	4.35	8.94	7.41	8.54	3.72	2.83	N/A	2.96	1.28
hsa-miR-146b-5p	669403	1027.77	3435.22	2249.41	2260.03	1403.72	2116.16	4548.79	N/A	1365.26	1350.3	1465.85	1843.99	3920.81	4097.98	4770	9892.93	2623.61	4233.08	4394.13	6992.35	2880.14	3981.57	4480.4	5564.62	2795.8	3110.61	2192.65	7350.39	2996.26	5336.04	4194.81	6500.79	5380.12	2794.26	4068.43	2040.4	3573.28	1536.82	1366.4	2087.34	1343.46	1180.73	2124.25	497.52	559.52	N/A	493.96	476.66
hsa-miR-148a-3p	436341	7123.15	9302.99	13239.9	14538.5	1891.26	2880.07	846.11	N/A	3775.28	2408.02	3601.23	5064.09	1289.34	996.97	1136.38	1262.6	1483.57	926.73	1401.56	1507.9	913.39	795.89	943.23	1113.05	832.8	688	1771.5	1614.02	723.28	728.14	1189.3	940.58	6971.98	7052.95	5396.9	3215.5	8173.23	3231.72	2115.04	3234.69	2535.41	2437.81	1387.72	4471.18	645.99	N/A	1190.03	1134.1
hsa-miR-148a-5p	5059	102.04	133.14	230.36	167.33	26.52	36.67	12.63	N/A	40.84	28.25	41.44	58.12	12.95	12.85	12.55	13.65	14.67	14.9	17.49	19.07	7.28	12.01	12.49	13.48	6.19	7.58	25.32	12.84	11.63	7.15	15.33	8.69	56.5	80.98	49.59	45.89	113.48	52.97	16.66	22.35	24.58	20.01	9.6	44.21	4.24	N/A	6.9	11.8
hsa-miR-148b-3p	139942	1222.67	961.66	1061.81	1104.19	609.04	833.08	668.24	N/A	648.25	695.73	756.51	730.1	691.1	555.38	741.06	760.41	659.5	688.81	680.2	724.45	541.24	629.84	638.37	656.13	582.42	643.98	605.04	720.18	572.72	531.61	629.6	665.24	1098.91	1307.03	1147.42	900.68	898.01	1144.55	615.86	741.93	560	691.17	504.66	581.76	537.2	N/A	457.97	543.89
hsa-miR-148b-5p	12323	85.31	73.83	86.42	50.77	50.97	54.72	66.32	N/A	87.36	85.55	80.82	57.05	64.73	46.57	57.08	42.78	60.73	74.07	60.84	48.04	58.25	57.92	55.33	39.15	56.92	53.76	65.84	44	57.24	70.03	59.53	39.81	124.3	130.02	80.72	90.83	81.31	96	52.83	24.21	52.74	60.78	53.35	58.64	46.34	N/A	34.26	41.21
hsa-miR-149-5p	353299	2.65	3.79	2.75	2.65	1854.77	3163.69	2105.79	N/A	3767.01	4095.29	4419.28	2237.16	1922.69	2039.36	1876.02	1160.34	1899.57	2213.36	2446.81	1608.21	1789.57	2326.3	1872.04	1066.73	2160.17	2510.64	1913.31	1279.38	2171.62	1621.93	1923.99	921.81	18.36	12.55	10.38	9.56	8.94	5.79	1442.07	1408.11	1545.02	1944.54	1616.04	1498.61	831.93	N/A	1250.91	946.65
hsa-miR-150-5p	593463	28717.7	39739.1	32791	14632.1	136.93	167.23	93.6	N/A	181.45	196.53	137.03	78.74	137.17	120.89	96.76	50.98	127.62	106.68	152.29	56.52	105.58	114.56	119.92	46.98	111.37	102.82	132.46	54.65	143.7	116.34	170.48	46.93	30455.8	38200.4	43362	39067.8	38145.3	31872.8	110.89	87.54	144.36	158.25	111.67	125.66	50.87	N/A	73.21	60.68
hsa-miR-151a-3p	450208	3472.7	2881.82	3833.04	4725.79	2795.22	2997.57	1953.91	N/A	2673.66	2387.44	2163.28	2663.01	1827.84	2015.5	1669.55	2479.38	1947.39	2436.39	1742.2	2503.98	2215.12	2042.27	1573.2	2645.84	2092.11	2907.85	2330.96	1793.63	2105.43	2251.81	1787.79	2384.56	2148.37	2340.34	2419.38	2402.78	2295.51	3075.3	2167.39	3083.2	2374.07	2532.32	1962.08	2904.15	1080.33	N/A	1151.33	1223.21
hsa-miR-151a-5p	883894	2677.18	2332.85	2877.47	3138.17	4155.31	4510.11	3157.9	N/A	3534.39	3265.58	3106.46	3877.61	3307.88	2942.04	2686.3	3783.85	2936.93	3965.77	3031.91	4240.41	3308.53	3291.23	2629.68	3960.72	3168.69	3771.19	3736.63	2979.84	2966.75	3475.78	2850.81	3395.02	2620.14	3381.63	2951	4196.49	3978.94	4907.58	6145.71	4456.54	5694.72	7012.51	7150.89	8521.63	1889.09	N/A	2454.99	3241.15
hsa-miR-151b	883111	2661.46	2324.01	2864.81	3122.27	4153.43	4507.61	3156.18	N/A	3533.35	3263.56	3103.18	3875.73	3306.14	2940.44	2683.87	3781.73	2935.46	3962.95	3030.09	4237.58	3307.72	3288.23	2628.17	3958.11	3166.62	3769.75	3734.29	2977.8	2964.06	3474.28	2849.01	3392.93	2603.19	3366.8	2939.46	4183.11	3970.01	4876.95	6140.95	4454.68	5689.36	7008.8	7149.12	8517.9	1887.67	N/A	2451.78	3239.16
hsa-miR-152-3p	14130	19.59	56.16	5.5	35.32	73.36	105.56	31.29	N/A	138.03	156.98	31.18	97.22	93.61	93.37	31.78	56.14	70.41	93.4	22.59	37.44	73.62	83.66	38.32	48.06	69.71	81.9	19.87	46.67	83.18	78.69	26.61	72.49	45.2	17.11	10.38	30.6	30.38	22.34	133.74	112.38	48.71	95.24	47.66	79.12	44.93	N/A	21.94	34.39
hsa-miR-153-3p	242771	3.47	5.68	3.03	2.21	1659.53	1442.26	1339.21	N/A	2281.82	2024.64	3227.08	1835.96	1351.58	952.01	1410.46	1027.44	1278.21	1306.76	1567.33	1314.69	1143.16	1227.94	1189.75	1054.99	1263.43	934.05	1729.81	1291.75	1158.55	1199.13	1173.07	832.11	5.65	5.7	10.38	6.69	1.79	2.48	1228.38	965.44	1223.68	1202.6	1280.67	1412.98	880.54	N/A	880.94	702.35
hsa-miR-153-5p	2185	0.2	0	0	0	13.92	12.22	7.32	N/A	21.19	23.81	25.03	19.28	9.21	8.03	7.69	5.46	10.56	10.47	8.38	4.95	10.92	9.44	6.46	8.48	8.66	4.69	9.74	6.73	8.94	12.8	8.12	3.82	0	0	0	0	0	0	18.09	12.42	12.07	14.82	10.67	11.17	15.82	N/A	14.3	8.24
hsa-miR-154-5p	6778	1.84	2.52	4.13	4.86	65.64	99.17	37.61	N/A	63.58	66.18	108.31	65.89	33.36	33.72	20.24	27.01	34.91	28.99	37.53	28.26	32.77	30.89	28.2	17.4	28.46	32.11	44.02	31.79	41.44	17.32	26.61	22.77	2.82	6.84	3.46	3.82	2.68	0.83	26.18	21.11	29.94	38.17	26.67	24.2	40.13	N/A	29.33	37.66
hsa-miR-155-5p	61014	3873.72	2443.9	2907.74	1931.55	77.12	61.95	42.64	N/A	100.29	86.76	84.51	57.85	94.11	84.65	54.45	38.84	89.18	60.79	52.46	49.1	77.26	69.51	49.09	36.32	68.06	59.53	51.43	57.47	76.02	79.82	71.26	36.5	2121.54	2277.61	1647.9	2945.86	2141.82	2168.27	49.5	54.01	48.27	59.67	27.74	41.42	25.43	N/A	15.28	17.62
hsa-miR-15a-5p	139199	3838.01	3543.75	2873.34	1588.95	392.73	269.45	326.15	N/A	345.84	345.85	262.15	215.87	587.79	398.01	325.49	294.33	406.61	437.6	344.65	218.64	455.48	312.35	371.61	212.48	410.01	403.35	338.56	190.26	488.35	533.49	461.38	339.66	3292.48	2882.08	2397.47	3577.87	3550.94	2470.34	443.57	379.35	438.88	549.6	416.81	600.84	540.87	N/A	623.85	662.13
hsa-miR-15b-5p	19413	708.17	413.94	729.62	576.6	33.67	35.83	32.59	N/A	37.74	29.46	29.54	32.67	39.09	48.4	47.16	31.86	35.79	28.58	37.89	24.37	30.34	49.77	38.97	26.31	31.76	39.69	34.28	32.1	30.71	31.25	37.43	30.59	696.35	674.05	645.78	496.24	625.48	739.03	51.88	45.32	39.78	40.4	36.63	52.13	41.82	N/A	52.5	45.05
hsa-miR-16-2-3p	8157	175.31	411.42	254.03	269.76	13.54	10.83	11.05	N/A	25.33	22.2	11.49	9.91	14.19	16.75	11.94	6.68	13.5	18.92	12.75	8.48	21.44	12.44	9.26	9.35	11.55	10.46	17.14	11.27	11.33	19.58	14.88	9.73	377.13	452.78	304.44	445.56	403.88	331.86	20.94	15.52	18.32	20.75	9.25	17.69	15.26	N/A	13.31	9.24
hsa-miR-16-5p	1294214	29414.9	28163.9	25877.1	21116	3515.42	2334.22	2906.1	N/A	3347.77	3521.03	2657.64	2266.63	4031.6	3694.24	3014.83	2860.19	3384.61	3814.4	3317.18	2289.57	3809.32	3164.66	3130.25	2244.59	3574.16	4005.33	2995.61	2044.18	3752.63	4302.19	3834.91	2994.69	37077.5	28737.6	31278.9	36069.4	36823.8	26386.7	4752.18	3929.43	4040.65	4116.26	3256.26	4294.32	6968.85	N/A	7657.54	6175.6
hsa-miR-17-3p	4490	101.84	132.51	124.4	95.81	10.72	12.78	10.77	N/A	21.19	18.16	22.97	17.14	13.44	10.09	12.75	12.74	13.5	11.67	13.84	8.12	10.92	10.3	9.26	10.87	13.61	16.6	12.08	9.08	13.12	18.82	11.28	8.87	122.89	93.52	79.57	114.74	130.46	133.24	11.9	18.63	16.09	12.23	13.51	17.22	7.06	N/A	6.66	11.23
hsa-miR-17-5p	20046	526.95	378.61	539.99	396.02	48.9	53.89	66.75	N/A	53.76	64.57	63.18	47.41	61.74	56.89	74.69	50.37	56.62	57.17	70.31	48.39	44.9	51.49	65.67	53.06	50.32	59.53	47.92	62.32	52.17	47.81	56.38	50.93	535.33	474.45	467.04	479.03	450.35	513.93	70.44	54.01	59.44	81.9	62.95	68.88	21.48	N/A	26.62	39.37
hsa-miR-181a-2-3p	47116	248.37	469.47	205.87	212.36	211.04	215.56	241.03	N/A	368.07	361.18	351.59	371.48	218.83	236.74	209.3	316.79	207.71	269.32	174.88	223.94	248.78	218.81	244.37	241.62	244.6	336.24	226.36	138.74	290.68	323.41	266.09	309.59	240.12	339.87	303.29	429.31	313.63	275.59	201.32	252.07	235.08	214.58	198.45	213.16	78.28	N/A	58.42	78.02
hsa-miR-181a-3p	92729	211.02	261.87	203.12	325.38	398	444.46	527.99	N/A	338.09	432.61	335.18	306.13	510.11	506.51	471.64	518.27	418.93	583.73	385.46	368.41	607.99	530.73	495.62	438	544.06	793.35	388.04	308.18	646.66	626.86	543.01	597.62	303.68	223.54	274.46	276.32	243.94	176.28	479.74	681.09	526.03	479.56	541.64	415.61	169.27	N/A	179.19	198.97
hsa-miR-181a-5p	15592417	41587.5	44994.2	38465.6	54228.3	79298.3	71770.6	86467.4	N/A	70238.5	83185.5	61636.1	64217.6	75502.7	106026	76295.2	91030	68577	101939	58212.3	59489	109212	90596.2	71935.3	83805.3	107437	132762	70408	44265.8	107683	112014	89473.3	112524	35004	34398	36058.9	36461.4	37000.7	27682.7	93376.4	94822.3	84981.1	79710.7	88312	76796.6	33664.2	N/A	33690.5	40634.9
hsa-miR-181b-3p	1430	4.29	3.79	4.68	7.95	6.58	6.94	9.19	N/A	7.24	6.05	7.79	4.29	4.73	8.49	8.5	10.01	2.93	4.83	4.01	3.53	8.49	7.72	7.75	8.05	5.36	10.46	8.18	2.66	10.14	13.18	9.47	10.26	4.24	6.84	5.77	1.91	7.15	4.14	5.24	5.59	10.28	11.49	8.89	7.45	1.7	N/A	2.22	1.85
hsa-miR-181b-5p	1083277	940.62	1883.57	1179.06	1747.01	5875.4	5763.47	6235.55	N/A	5859.11	7594.53	4651.9	4418.89	4651.25	7461.66	4691.26	5902.75	4574.23	8276.55	3380.57	3240.79	8746.01	6591.05	4709.48	5112.26	8090.42	11250.8	5284.5	2003	8957.78	9439.06	6647.83	7172.28	1562.2	1125.69	1212	1308	1195.56	716.69	7255.11	7664.54	7145.44	6308.37	6574.4	6109.88	1917.91	N/A	2131.6	1902.39
hsa-miR-181c-3p	103565	41.43	39.75	31.1	26.05	422.64	615.29	568.9	N/A	691.68	691.29	860.72	728.49	584.55	484.03	553.21	632.06	566.5	625.6	661.98	727.28	546.9	610.54	544.71	565.66	546.13	595.28	517.39	572.98	581.36	774.45	642.68	613.61	8.47	35.36	20.76	25.82	23.23	33.93	289.37	405.42	353.07	407.66	457.36	309.03	364.54	N/A	366.77	458.9
hsa-miR-181c-5p	980098	343.47	258.71	239.44	230.02	3582.76	3827.87	5051.95	N/A	9123.65	6933.1	9991.79	7070.92	5088.17	4136.75	5514.91	5144.15	4878.45	4872.37	6099.53	5539.9	4643.83	5081.22	5039.32	4643.38	4698.58	4871.19	4441.41	5500.38	4881.97	5980.22	5226.71	4802.5	158.2	147.13	194.89	177.84	216.24	217.65	2369.67	2726.2	3052.05	3253.13	4042.58	2863.19	6753.8	N/A	6579.42	8358.54
hsa-miR-181d-5p	83302	41.02	29.66	28.07	30.02	420.57	436.4	480.91	N/A	974.45	657.39	975.18	667.16	444.88	375.99	449.98	406.6	563.86	452.9	562.52	512.17	495.53	460.8	451.27	409.08	488.38	444.84	451.93	451.78	517.86	551.94	559.7	440.83	15.54	25.09	20.76	18.17	11.62	19.03	254.62	368.17	291.84	306.49	279.18	219.21	469.66	N/A	492.97	456.2
hsa-miR-182-5p	8854	462.66	89.6	85.87	212.8	11.47	30.83	11.48	N/A	479.73	58.92	71.38	192.84	10.95	12.39	19.03	17.3	17.02	5.64	15.67	17.66	17.8	12.87	12.27	10.44	13.61	15.15	11.69	20.36	15.2	16.19	13.98	43.46	132.77	106.07	88.8	673.12	43.78	64.55	5.71	9.31	12.51	14.45	6.76	6.52	6.78	N/A	22.18	13.64
hsa-miR-185-3p	1721	19.8	11.99	17.89	20.31	13.35	15	10.05	N/A	11.37	9.69	16.82	13.12	8.71	7.57	4.66	7.59	9.09	9.26	8.74	3.89	9.3	8.58	6.24	6.31	9.9	11.54	7.4	5.17	9.24	9.79	10.37	8.17	16.95	14.83	23.06	18.17	27.7	19.86	4.76	8.69	5.36	6.3	4.98	5.58	1.41	N/A	1.48	1.99
hsa-miR-185-5p	16280	222.45	105.38	179.17	164.68	60	143.89	62.73	N/A	73.92	71.43	77.95	73.65	66.22	43.13	45.95	68.58	54.27	71.66	56.47	43.45	56.23	50.63	61.79	68.07	47.02	55.92	65.06	57.94	56.05	72.29	49.61	62.06	179.38	221.26	356.33	239.99	250.19	156.41	69.01	40.98	71.95	97.84	65.08	57.25	23.74	N/A	22.68	23.88
hsa-miR-186-5p	808343	9854.01	7987.96	8241.03	7410.1	3468.21	3773.7	2856.87	N/A	2920.77	2841.04	3508.1	2544.36	2706.65	2257.29	2719.5	2364.68	2591.92	3026.16	2988.92	2672.46	2664.54	2885.78	2485.64	2235.68	2565.23	2951.51	3651.7	2377.26	2611.96	2785.3	2731.29	2127.99	16630.5	15114.1	15588.7	11205	10460.7	9848.25	4401.42	4120.04	4217.19	3195.32	2417.65	3530.12	6022.19	N/A	5898.87	3963.25
hsa-miR-187-3p	4638	124.08	87.08	287.33	47.68	4.33	8.33	12.63	N/A	23.78	25.83	16	8.03	12.45	10.78	12.15	10.32	15.26	10.47	10.93	12.72	14.16	16.73	8.4	12.4	11.55	9.38	3.51	13.31	10.43	12.05	19.84	6.95	118.65	239.51	54.2	118.56	103.65	161.38	4.28	11.8	12.07	13.34	10.31	8.38	0.85	N/A	1.23	1.71
hsa-miR-18a-5p	3120	107.55	49.85	78.71	77.26	5.08	11.94	10.91	N/A	8.79	8.88	6.97	8.03	9.71	7.8	12.75	8.8	8.21	8.45	9.11	6.36	8.09	6.44	16.79	7.39	9.49	8.3	7.01	6.42	7.75	9.41	5.86	7.47	80.51	55.89	61.12	65.02	57.19	82.76	10.95	4.97	11.62	11.49	14.23	8.38	1.7	N/A	2.22	4.12
hsa-miR-190a-5p	71197	2069.82	89.6	108.44	119.2	1149.43	92.22	151.45	N/A	825.57	121.87	209.64	165.25	2000.12	119.06	220.43	149.29	944.65	128.02	245.56	185.79	874.56	109.41	273.22	182.46	698.74	81.9	209.99	232.23	835.08	170.55	202.05	181.82	69.21	87.82	101.48	44.94	171.56	285.52	239.39	195.57	296.76	104.51	198.45	329.51	161.92	N/A	191.03	85.13
hsa-miR-191-3p	2270	17.76	34.07	22.84	22.96	11.47	12.5	9.91	N/A	10.86	25.42	12.31	8.84	11.95	13.08	8.7	7.28	11.44	14.09	16.03	16.6	14.56	9.87	9.69	5.65	11.55	10.82	11.69	5.64	10.14	15.44	13.53	6.78	21.19	18.25	11.53	19.12	21.45	36.41	4.28	5.59	5.81	8.52	6.4	8.84	6.5	N/A	7.64	5.54
hsa-miR-191-5p	4166126	112748	54100.3	82036.8	101707	11701.5	14427.3	10646.2	N/A	11460.8	9996.1	10859.1	13335.7	13240.5	10200.7	11489.9	15671	11801.4	12464.5	12761.6	17105.7	11167.4	11611.3	11029.2	16320.7	11292.1	12114.9	10710	14990.8	11350.9	12396.4	11108.3	13202.4	70885.1	77308.8	72689.7	60131.6	64070.6	102290	12943.5	16713	12467.4	11579.4	12149.8	10558.7	12051.2	N/A	12673.3	12131.6
hsa-miR-192-5p	80533	259.39	243.57	313.2	340.84	111.73	331.95	143.41	N/A	236.25	192.5	273.64	272.11	147.88	134.2	144.53	212.71	131.43	140.5	142.82	198.51	156.55	144.16	135.21	185.07	145.19	168.48	134.02	194.18	159.2	206.32	179.95	204.07	396.91	264.6	574.29	336.56	597.78	305.38	203.7	248.97	312.4	306.86	417.88	186.63	1171.32	N/A	1792.44	1052.1
hsa-miR-193b-3p	14453	14.9	16.41	17.61	7.51	64.89	96.11	96.04	N/A	127.69	118.24	192.82	115.97	70.21	75.01	102.22	68.58	68.65	77.7	83.07	58.63	67.15	91.39	94.73	58.72	70.95	98.13	85.32	61.54	72.75	42.54	71.71	56.84	29.66	17.11	19.6	66.93	27.7	4.97	67.58	53.39	50.06	60.41	57.97	58.18	51.71	N/A	26.62	44.2
hsa-miR-194-5p	7479	17.96	17.04	17.61	13.69	11.47	15.28	8.9	N/A	12.92	14.53	20.51	10.45	12.7	10.09	9.92	7.89	10.27	8.05	12.02	7.77	6.47	12.44	9.04	6.96	11.55	7.94	10.52	7.83	13.12	15.44	18.04	9.56	21.19	14.83	36.9	20.08	54.51	14.9	17.61	27.32	28.16	24.09	35.21	15.82	120.66	N/A	236.38	94.22
hsa-miR-195-3p	1806	0.2	0.63	0	0	9.78	6.94	7.32	N/A	13.96	7.26	4.1	4.82	8.71	8.26	5.26	10.92	9.39	12.88	8.74	15.89	7.28	12.44	7.32	6.52	7.01	6.85	9.74	8.61	8.65	9.79	9.02	8.69	0	0	0	0.96	0	0	10.95	10.55	7.6	8.15	6.05	9.77	7.35	N/A	14.79	12.65
hsa-miR-195-5p	94792	11.22	0.63	2.75	3.53	300.57	341.12	428.36	N/A	297.25	307.51	210.05	182.12	461.32	633.14	548.35	465.47	462.35	378.02	456.5	337.33	387.53	540.6	466.99	379.06	477.65	507.61	279.73	489.04	482.98	433.34	435.22	436.83	4.24	6.84	9.23	0	2.68	8.28	409.78	355.13	344.58	479.19	384.09	328.11	440.55	N/A	867.87	967.97
hsa-miR-197-3p	150537	947.36	701.05	867.78	825.16	1174.25	940.86	1060.86	N/A	706.15	915.27	1388.72	999.8	752.59	688.43	1039.22	887.25	1010.95	971.82	1024.48	980.89	995.51	1116.81	869.17	1193.3	1098.44	1078.72	1135.29	968.54	737.59	481.53	810.01	710.08	901.16	944.35	834.9	1096.69	833.68	1050.2	544.94	359.48	533.63	581.84	556.22	415.61	351.82	N/A	333.25	310.24
hsa-miR-199a-3p	34104	164.49	356.52	794.3	534.65	117.37	150.56	97.47	N/A	423.38	168.69	150.15	151.86	173.02	146.36	107.69	90.73	145.51	95.41	137.71	102.08	120.95	164.33	84.4	67.85	101.06	73.6	126.62	125.9	132.97	147.96	199.8	77.35	279.67	290.83	284.84	483.81	453.92	652.14	97.09	104.3	160	171.96	79.31	118.21	50.87	N/A	56.2	55.71
hsa-miR-199a-5p	7598	17.35	46.06	150.55	76.82	16.55	22.5	16.65	N/A	44.46	14.12	21.33	28.93	25.89	23.4	18.82	24.27	20.83	13.69	23.32	18.72	17.39	20.59	19.38	15.22	15.26	13.35	17.92	27.4	15.8	18.45	28.86	15.64	52.26	119.75	57.66	114.74	90.25	185.38	33.79	38.49	43.35	38.91	21.69	29.79	17.52	N/A	23.17	10.8
hsa-miR-199b-3p	34104	164.49	356.52	794.3	534.65	117.37	150.56	97.47	N/A	423.38	168.69	150.15	151.86	173.02	146.36	107.69	90.73	145.51	95.41	137.71	102.08	120.95	164.33	84.4	67.85	101.06	73.6	126.62	125.9	132.97	147.96	199.8	77.35	279.67	290.83	284.84	483.81	453.92	652.14	97.09	104.3	160	171.96	79.31	118.21	50.87	N/A	56.2	55.71
hsa-miR-199b-5p	6173	70.2	51.74	74.31	83.44	13.54	20.28	14.07	N/A	34.64	20.18	24.21	25.18	18.17	12.16	15.18	14.26	12.32	11.67	17.12	14.13	13.35	15.45	10.55	8.05	7.84	16.23	13.64	16.6	11.63	13.55	13.98	10.08	261.31	109.49	204.11	176.89	176.03	99.31	41.88	49.05	37.54	22.24	16	38.16	9.89	N/A	14.79	8.1
hsa-miR-19a-3p	8713	166.74	167.85	161.83	166.89	14.86	17.22	24.55	N/A	25.85	34.3	26.67	18.21	17.68	27.76	26.52	21.54	13.5	23.75	25.87	9.54	16.99	22.31	18.09	15.22	18.97	26.34	20.65	15.35	20.57	17.32	18.94	19.29	449.17	298.82	364.41	204.61	183.18	183.72	45.69	43.46	35.31	29.65	27.38	26.53	24.58	N/A	25.14	22.88
hsa-miR-19b-3p	43181	594.5	648.68	751.36	610.15	114.36	140.84	142.55	N/A	143.2	155.37	157.13	117.58	103.07	145.67	181.57	127.75	115.88	127.62	132.61	85.13	110.43	131.72	138.01	95.04	119.21	178.58	111.04	121.99	128.79	107.3	108.69	98.73	1539.6	1199.82	1365.37	738.14	728.24	692.69	270.81	215.44	246.26	174.92	121.63	139.62	114.16	N/A	140.99	109.15
hsa-miR-204-5p	396996	351.02	178.58	203.94	63.58	3248.9	5729.03	1890.75	N/A	4302.57	6236.56	4278.15	5541.89	1116.57	910.26	1285.56	1383.06	1507.34	1101.04	1558.95	1608.21	990.66	979.52	1538.32	1584.55	975.52	1038.67	3968.83	1408.57	854.75	1133.24	1281.31	967	80.51	233.81	71.5	137.68	115.27	364.14	1438.74	1522.97	2496.97	2623.85	1274.62	3134.99	3217.81	N/A	3647.23	4197.6
hsa-miR-208b-3p	3130	0	0.63	0	0.44	33.29	38.06	18.37	N/A	47.04	56.9	46.36	25.98	20.66	13.08	17.61	11.83	30.8	28.18	15.3	18.01	22.25	21.45	15.72	10.87	20.62	20.56	31.17	13	19.08	16.94	14.43	6.61	0	0	0	0	0	0	19.51	12.42	11.17	13.71	8.89	21.87	17.24	N/A	1.97	4.97
hsa-miR-20a-5p	19114	489.19	244.2	519.62	379.25	38.37	36.67	47.37	N/A	46.53	52.46	39.79	39.64	56.76	45.88	57.69	50.37	48.7	49.52	48.82	50.51	32.77	36.47	60.07	42.84	39.6	43.65	47.14	52.15	41.44	44.8	39.69	61.71	555.1	444.8	448.59	399.67	404.77	502.34	71.39	47.81	78.66	81.9	68.99	78.19	29.95	N/A	30.81	48.04
hsa-miR-210-3p	9889	450.62	197.51	199.26	215.45	23.7	40	27.13	N/A	29.47	41.57	39.38	35.89	33.11	36.25	26.92	30.04	31.1	33.41	30.24	18.37	27.91	27.89	29.71	23.49	26.81	30.67	26.49	21.3	28.92	28.61	31.12	24.34	121.47	220.12	94.56	385.32	168.88	250.76	12.85	24.83	18.32	25.57	17.43	15.36	15.82	N/A	14.05	33.11
hsa-miR-211-5p	24826	1.02	0	0	0.44	111.35	164.45	142.41	N/A	92.02	87.17	69.74	74.19	106.06	110.57	115.38	101.04	88.01	109.5	72.5	43.09	132.68	102.97	132.63	88.95	140.24	168.12	127.01	66.55	146.38	114.45	130.34	102.56	0	0	1.15	0.96	1.79	0	242.25	140.94	248.94	187.52	282.74	137.76	33.91	N/A	37.71	26.29
hsa-miR-212-3p	24507	2.86	2.52	4.13	3.97	123.2	115.28	173.56	N/A	247.62	215.1	308.92	331.84	168.79	146.13	171.65	164.46	162.23	154.19	225.52	203.1	171.92	158.32	182.14	219	162.11	181.83	140.26	196.84	108.52	170.93	149.73	150.88	7.06	2.28	11.53	6.69	0.89	1.66	71.39	70.16	84.47	87.83	124.83	83.31	19.78	N/A	15.04	40.65
hsa-miR-212-5p	16985	0.61	0	0.55	0.44	45.89	70.84	63.59	N/A	106.49	82.33	135.79	313.09	44.31	38.77	50.2	105.29	42.54	36.63	48.09	158.6	44.5	38.19	47.15	120.7	44.55	41.85	47.14	106.64	30.71	36.9	38.34	75.96	1.41	3.42	3.46	2.87	0.89	1.66	96.61	131	110.39	89.69	129.1	60.04	26	N/A	24.4	37.09
hsa-miR-21-3p	30671	1165.53	815.9	1479.88	1603.96	46.65	58.61	42.49	N/A	62.55	63.76	74.67	81.69	46.55	50.24	53.64	51.89	41.07	47.91	34.98	39.91	43.28	42.9	53.39	47.41	43.72	48.34	56.49	30.69	47.11	40.66	38.34	66.75	1567.85	695.71	1110.52	1052.71	1209.86	948.41	35.22	43.46	48.27	53.37	59.75	55.38	25.43	N/A	12.82	24.3
hsa-miR-21-5p	840488	30756.3	29808.9	32742.6	26759.2	1641.85	1445.87	1330.31	N/A	1966.99	2046.84	1646.36	1539.74	1238.56	1387.18	1265.52	1115.74	1340.7	1450.48	1001.53	778.14	1481.33	1171.3	1204.61	898.19	1305.09	1696.73	1562.67	714.23	1482.63	1471.71	1349.41	1209.32	58030.1	33559.7	44300.7	32980.1	31616.2	25814	1759.05	1670.12	1661.22	1764.43	1362.82	1941.68	797.46	N/A	650.47	701.78
hsa-miR-218-5p	236397	3.06	2.52	0	1.32	2105.87	1465.87	1381.28	N/A	871.06	924.95	1144.62	1047.21	1879.87	1050.88	1509.03	1049.89	2171.53	1718.19	1957.16	1679.21	1503.58	1467.78	1328.19	1143.28	1538.56	1160.98	1542.81	1715.96	1247.4	1164.49	1180.28	838.37	2.82	5.7	5.77	1.91	6.25	0.83	1036.1	787.87	1201.34	1422	1158.68	1779.26	1074.11	N/A	1174.25	1315.87
hsa-miR-219a-2-3p	165572	0.61	0.63	0	0	751.05	758.91	936.83	N/A	676.17	1396.71	625.23	632.88	696.33	1096.3	744.9	849.01	520.44	1233.49	319.88	299.53	1088.95	799.32	754.63	555.66	942.93	1666.42	691.54	105.23	1375	1254.48	802.34	1095.81	0	0	3.46	0.96	0	0	1407.81	1214.41	1161.11	1177.77	1125.96	1149.56	281.17	N/A	213.7	246.15
hsa-miR-219a-5p	134693	2.65	5.05	0.83	0.44	409.47	505.29	799.31	N/A	271.4	572.65	436.92	333.71	533.26	738.44	742.68	510.38	357.91	779.79	249.93	170.61	648.03	562.91	732.67	330.35	600.16	931.16	503.75	74.54	880.69	712.32	587.66	625.6	1.41	4.56	5.77	3.82	0	1.66	1122.72	755.59	1134.3	1536.51	1099.65	1345.96	296.72	N/A	233.17	309.11
hsa-miR-221-3p	475534	1978.6	1274.01	1808.5	1731.56	4207.98	4971.79	3483.77	N/A	849.87	706.22	1526.56	1082.83	3208.8	2474.76	3285.06	2446.61	3354.98	2834.94	3966.04	3409.63	2813	3507.47	2929.59	2780.68	2914.6	2964.86	3505.99	3539.19	2661.16	2178.01	2622.15	2142.25	1344.68	1794.03	1164.71	1511.66	1365.33	1692.41	2654.27	2276.7	2844.68	3529.23	2335.5	4379.03	20.63	N/A	21.69	22.45
hsa-miR-221-5p	33712	42.65	35.34	55.32	69.32	91.98	156.39	152.74	N/A	20.16	15.34	25.44	44.73	79.17	58.04	69.63	142.92	87.13	71.66	97.64	152.24	54.2	75.51	70.83	154.19	64.76	68.19	81.82	146.1	57.54	72.29	59.98	93.69	223.17	327.33	161.45	151.07	152.8	197.79	517.81	629.55	372.29	293.89	303.36	383.96	1.98	N/A	5.67	3.41
hsa-miR-222-3p	398953	364.9	470.73	446.41	470.64	4794.44	4706.22	2407.69	N/A	1198.29	916.48	1408	1392.17	2437.78	1967.1	1805.17	2115.56	2922.26	3118.35	3314.63	4219.21	2711.46	3214.43	1764.82	2866.58	2500.88	2171.87	3427.29	2552.65	2172.81	3233.32	2761.96	1837.53	587.59	614.74	405.92	676.95	585.27	471.72	2642.38	2179.22	2297.2	2113.54	1708.15	3499.4	9.61	N/A	6.16	11.8
hsa-miR-223-3p	131253	6977.64	4837.96	8967.07	7575.66	26.33	20.28	22.11	N/A	33.6	40.76	43.08	43.66	29.38	23.63	26.92	27.92	27.87	27.78	24.77	26.49	23.87	26.17	20.88	21.1	21.86	27.42	40.91	25.21	17.89	22.21	22.1	19.64	5052.42	4181.13	4066.12	6192.91	6777.52	8426.46	29.51	19.87	29.94	23.72	19.2	35.37	7.91	N/A	8.63	9.52
hsa-miR-22-3p	6195659	32691.7	31475.4	31686.8	24868.3	39106	43938.6	32553.8	N/A	38709.2	34275.7	37833.8	30754.1	36895.1	24985.9	28112.2	28581.9	37623.5	37441.2	41833.7	35123.5	31657.3	29143.1	30691.5	23275.6	30798	29860	40351.8	24970.7	29961.1	32661.9	33394.3	21325.8	32455.9	37589.1	22708.5	39429.3	27974.1	47077.1	30415.9	26266.2	34168.3	32601.8	27120.2	38036.4	9555.93	N/A	10604.5	11149.6
hsa-miR-22-5p	5269	28.57	17.04	30	18.1	30.85	47.78	38.33	N/A	27.92	23	30.77	20.62	32.12	28.67	47.77	18.51	36.08	28.18	48.09	25.43	29.53	27.03	50.17	21.1	25.57	27.42	39.35	27.72	25.04	17.7	16.69	17.04	19.77	23.95	18.45	39.2	19.66	29.79	20.94	12.42	28.6	28.91	27.03	30.72	5.09	N/A	5.92	8.24
hsa-miR-23a-3p	58977	1904.51	1177.47	1893.82	1126.26	109.09	135.84	136.38	N/A	162.32	158.19	128.82	143.56	156.59	161.04	158.29	124.11	139.06	112.32	167.95	104.91	111.65	122.28	172.67	95.47	113.43	137.46	134.8	124.49	125.22	127.25	147.03	109.16	1711.92	2026.7	1906.21	1805.19	1863.04	1866.2	138.5	106.79	179.66	162.32	120.92	125.19	65.28	N/A	78.14	77.45
hsa-miR-23b-3p	308956	513.88	372.3	545.49	581.89	2522.3	1748.93	2188.34	N/A	1100.59	1288.56	1731.28	1127.55	1323.45	2299.95	2460.81	2096.14	1713.57	1621.17	2224.57	1394.87	1759.64	2132.37	1916.82	1478.2	2017.04	2610.57	2504.72	1625.76	1873.48	1051.17	1672.33	1353.59	420.92	345.58	345.95	466.6	413.71	482.48	1897.07	1359.07	1721.56	1459.8	1289.2	1372.95	1284.35	N/A	1102.28	1034.19
hsa-miR-24-1-5p	1114	1.84	0	0.83	0.88	4.33	8.61	4.59	N/A	2.58	4.44	2.05	2.68	4.48	4.36	5.47	4.25	2.93	3.22	3.28	1.77	4.85	2.57	4.95	2.61	3.3	3.61	5.84	2.19	4.17	7.53	5.86	3.82	4.24	0	1.15	1.91	0.89	0.83	5.71	8.69	6.26	12.97	7.82	13.96	4.8	N/A	4.19	5.26
hsa-miR-24-2-5p	4069	164.49	124.31	129.36	98.45	3.57	8.61	6.89	N/A	7.75	5.65	8.62	7.5	10.95	5.73	6.07	6.07	7.33	6.04	9.84	5.65	4.45	4.72	9.9	5.22	6.6	4.69	7.79	6.58	8.05	7.53	8.57	5.04	210.46	209.85	147.61	164.46	144.75	146.48	8.09	6.83	7.6	7.78	4.62	7.91	2.54	N/A	1.73	1.28
hsa-miR-24-3p	99718	671.64	347.06	661.91	462.69	382.2	457.23	422.48	N/A	278.64	273.61	276.51	348.71	404.8	379.88	524.47	662.4	384.02	380.84	391.65	518.88	344.24	382.28	466.77	478.67	368.35	380.62	370.51	554.97	359.85	359.55	357.65	558.16	754.26	743.62	733.42	896.86	965.92	537.1	444.52	358.24	467.48	552.57	522.79	467.27	360.58	N/A	385.75	502.39
hsa-miR-25-3p	217127	4105.77	5520.71	4790.27	5265.75	619.01	753.63	633.36	N/A	909.83	998.8	727.79	853.3	672.43	605.61	589.04	703.37	603.76	717.39	562.88	610.72	675.94	636.28	593.8	597.85	634.4	825.82	659.2	532.42	744.44	795.91	700.41	746.07	4823.6	3859.51	4585.06	5026.42	4953.8	3760.54	575.4	735.72	713.29	759.73	622.73	802.83	830.52	N/A	750.79	889.09
hsa-miR-26a-5p	18652683	47088	60948	52205	43355.5	86867.1	65731.9	99731.2	N/A	54504.1	64728.5	77345.6	70151	81431.6	106507	133129	90583.9	109202	83439	104914	89088.5	89869.4	110994	129985	119592	98096.1	83264.5	93935	137496	78754	62694	87898.9	92840.2	70221.2	69540.7	77109.9	67835.2	66964.8	58746.1	87000.9	74679.7	75228.7	79294.1	79477.5	73566.6	118834	N/A	117111	98953.1
hsa-miR-26b-3p	3554	74.49	83.92	71.28	56.51	11.29	11.94	6.03	N/A	13.44	23	9.85	7.77	10.21	11.47	6.88	5.46	7.33	9.66	11.29	6	8.9	10.73	7.75	2.83	10.31	12.63	9.35	3.91	12.52	9.04	11.73	5.56	60.74	74.13	71.5	80.32	92.03	86.07	14.75	6.83	8.94	17.42	7.82	9.77	20.63	N/A	27.11	20.61
hsa-miR-26b-5p	750940	15265.7	9491.66	11747.1	9807.88	2059.6	2213.66	1915.01	N/A	2767.23	2989.14	2179.28	2567.93	2319.03	2276.1	2055.97	1892.53	1950.62	2036.63	1894.13	1640.71	1872.09	1756.95	2140.3	1795.72	1853.69	1995.81	2016.56	1665.7	2185.03	2208.13	2098.08	2186.57	13944	15344.5	16070.8	14799.1	14441.4	12480	2309.7	2444.95	3033.73	2719.1	2205.34	2578.83	5167.93	N/A	5540.24	4552.05
hsa-miR-27a-3p	235170	7520.3	6458.39	6256.67	3861.78	512.17	506.4	454.35	N/A	674.62	563.77	539.9	463.61	613.18	501.24	503.21	409.34	525.13	499.6	537.02	390.31	504.83	478.39	560.43	299.47	511.48	469.73	545.83	360.17	546.48	635.9	612.02	379.29	9246.06	10903.3	9025.96	13342	13127.9	8388.4	415.49	338.99	467.04	582.58	435.31	501.24	251.22	N/A	281.24	321.47
hsa-miR-27b-3p	5261656	14420.8	11883.2	14511.7	16329.2	25158.5	24431.4	22256.7	N/A	22957.7	20824.7	19981.5	21305.7	20523	19928.3	20126.5	22684.3	20301.8	23226.6	20817.2	20618.9	24992.9	19540.2	21135.8	20662.8	23297.8	25943.7	26260.8	15489.9	25591.3	25920	24789.6	23011.8	12432.6	13095.4	10966.8	13619.2	12585.5	15578.5	33464.7	33165.2	34295.7	33318.1	28937.2	36919	25637	N/A	23856	27142.2
hsa-miR-27b-5p	5616	8.98	14.51	10.18	17.22	49.66	47.78	30.86	N/A	47.56	39.55	25.03	25.98	28.63	35.79	19.03	30.65	36.38	50.72	28.42	33.56	48.14	37.76	17.87	20.44	39.6	38.24	33.51	20.36	36.37	40.66	23.45	21.21	11.3	12.55	4.61	6.69	12.51	8.28	28.08	28.56	29.5	37.43	27.38	33.51	16.96	N/A	14.3	16.49
hsa-miR-28-3p	324464	6213.96	7031.98	5131.55	6588.03	1028.67	1159.19	811.37	N/A	2036.78	1727.63	1403.08	1994.51	1024.21	863	732.96	1130.91	1005.38	1050.72	1086.78	1390.63	1132.64	999.68	807.16	1096.74	871.99	979.87	1178.53	1030.39	882.48	1394.91	1178.48	993.94	7162.66	7114.54	8409.01	7794.45	5507.8	5437.23	923.31	1337.96	1263.01	1335.27	669.32	870.78	1175.28	N/A	1451.55	1067.17
hsa-miR-28-5p	56827	930.62	1233.63	793.2	536.86	240	203.62	189.92	N/A	505.06	396.7	352.41	278.01	253.69	200.95	163.96	150.81	229.71	256.44	233.53	195.68	219.65	231.69	181.93	152.23	195.52	226.93	260.25	161.92	189.32	249.99	276.92	124.46	1096.08	991.11	1049.4	1486.8	1177.69	1009.65	152.3	113	188.16	231.63	166.44	170.8	163.05	N/A	205.08	211.9
hsa-miR-299-3p	28065	23.06	45.43	57.25	36.64	197.5	186.67	119.44	N/A	326.71	356.74	416.41	283.09	149.12	101.62	106.27	111.36	170.15	133.25	145	131.04	132.28	118.85	127.03	91.99	136.94	107.87	147.66	121.2	160.4	146.83	123.12	104.82	25.42	57.03	34.6	24.86	37.53	15.72	96.61	131.62	88.49	86.72	95.31	100.53	239.07	N/A	172.29	234.07
hsa-miR-299-5p	7964	1.02	5.05	10.18	3.53	45.14	50	31.44	N/A	47.56	60.94	75.9	81.96	42.82	19.96	26.52	35.5	36.38	24.56	41.9	44.15	25.48	28.75	38.97	28.05	25.16	21.65	44.02	45.57	31.01	26.73	24.81	39.46	1.41	7.98	2.31	1.91	7.15	0.83	34.74	36.01	38.44	35.95	36.63	38.16	51.43	N/A	47.57	72.62
hsa-miR-29a-3p	855534	3963.93	5255.69	3921.94	1860.03	3806.21	3818.15	3788.1	N/A	3520.43	3578.74	4512.82	3031.01	4172.51	3081.75	3484.24	2952.13	3689.72	3769.32	4296.49	2958.92	3406.01	3521.2	3614.46	2359.86	3476.81	3571.32	3654.42	2757.79	4025.13	4072.15	4194.81	2621.49	8302.53	7365.45	7405.74	8289.73	7248.42	4530.2	4064.94	3381.83	3967.8	4782.97	4305.05	4851.88	3675.03	N/A	3254.83	3419.51
hsa-miR-29a-5p	2437	13.88	4.42	10.46	2.21	12.6	13.61	11.05	N/A	12.41	20.98	27.9	9.11	17.18	11.47	15.99	6.07	17.31	13.28	12.75	4.59	10.11	11.58	12.49	7.39	10.72	12.27	14.42	10.96	17.59	11.29	9.02	7.13	15.54	14.83	14.99	11.47	8.94	9.1	10.95	9.31	6.7	11.86	10.67	7.91	5.37	N/A	5.67	6.4
hsa-miR-29b-2-5p	5958	5.71	3.79	5.78	3.09	36.87	23.89	24.98	N/A	57.9	29.46	53.74	38.84	44.81	21.79	25.3	27.61	23.18	23.35	31.33	34.62	31.55	15.87	30.57	23.92	23.51	18.04	33.12	28.97	22.66	32	26.16	27.29	7.06	6.84	9.23	6.69	8.04	4.14	35.22	36.63	27.71	13.71	22.76	47.47	34.76	N/A	28.35	14.35
hsa-miR-29b-3p	152645	552.05	374.19	459.62	183.22	978.07	653.07	758.4	N/A	844.18	754.65	901.33	675.19	1653.82	625.57	937.4	656.33	987.78	851.85	958.54	697.26	803.37	677.9	1062.72	571.53	732.16	551.63	817.38	812.41	917.66	1142.28	816.32	668.02	608.78	691.15	424.37	416.88	380.65	316.96	706.28	551.95	484.02	537.37	532.4	851.23	480.68	N/A	292.58	307.97
hsa-miR-29c-3p	314839	1166.34	1427.98	949.25	616.77	1359.71	1231.97	1409.99	N/A	1534.82	1579.92	1824	974.36	1646.1	1220.63	1421.99	916.07	1285.84	1316.42	1531.62	861.15	1292.42	1213.78	1439.71	706.15	1270.44	1219.78	1404.89	908.87	1524.07	1307.18	1491.93	811.43	1396.94	1247.72	1564.87	1962	1612.84	790.34	1249.8	1025.66	1352.84	1606.55	1304.5	1595.42	2631.72	N/A	2742.88	2791.2
hsa-miR-29c-5p	15324	41.43	22.72	30	14.57	60.75	81.39	96.32	N/A	44.97	50.04	104.21	54.64	77.92	67.21	122.87	69.79	76.57	59.58	85.25	51.57	64.32	84.09	110.88	57.2	80.02	72.16	75.97	80.49	76.92	33.51	54.12	54.58	46.61	37.64	54.2	34.42	36.64	10.76	74.72	56.5	75.98	79.31	60.81	54.45	97.21	N/A	94.9	80.3
hsa-miR-301a-3p	151931	288.78	297.21	318.98	279.47	850.55	661.68	827.16	N/A	1247.4	1188.47	1442.87	960.7	817.82	645.53	849.96	696.08	882.16	834.54	941.05	684.54	766.96	720.8	787.14	621.34	795.68	785.41	1064.77	676.96	800.2	839.58	903.37	653.76	364.42	309.08	318.28	274.41	273.42	264.83	651.08	758.69	730.28	502.53	555.51	605.5	837.87	N/A	731.07	655.88
hsa-miR-301b-3p	10369	21.43	18.3	23.94	22.96	42.32	38.06	50.82	N/A	75.99	85.55	105.85	78.74	70.95	45.88	64.17	55.53	47.23	52.33	66.31	56.87	57.44	49.34	54.69	46.98	51.15	47.98	42.86	50.27	64.4	56.85	71.26	55.45	31.07	25.09	24.22	17.21	17.87	22.34	46.64	40.36	32.18	45.58	47.66	28.86	16.67	N/A	17.01	31.41
hsa-miR-30a-3p	78821	50.2	44.8	41.01	37.97	383.33	452.51	442.15	N/A	576.92	591.21	495.18	621.36	422.23	398.7	427.91	470.02	394.29	318.44	444.48	388.9	347.07	355.25	454.5	402.55	348.96	369.8	434.79	418.26	474.33	432.21	426.65	460.64	19.77	37.64	35.75	33.46	27.7	21.52	293.17	435.84	341.9	365.41	293.4	330.44	393.36	N/A	507.02	386.14
hsa-miR-30a-5p	2573741	1273.08	873.32	950.9	752.31	10442.8	9485.78	10781.2	N/A	17502.4	17852.9	14849.2	17753.8	13460.3	10701.5	12740.2	13303	11103.2	10462.9	12681.1	11081.2	10661	10808.2	13265.7	9775	9939.99	10754.4	12426.2	11425.5	12626	13671.6	13455.8	12586.1	360.18	582.8	696.52	766.82	573.65	418.76	10154.5	12096.2	11819.4	11697.6	9656.75	10881.7	18995.4	N/A	20767.3	18539.2
hsa-miR-30b-5p	239231	1375.94	1153.49	1331.53	787.63	1112.18	1209.47	1229.11	N/A	954.29	1563.38	1278.36	726.62	1270.42	1120.16	1402.36	712.16	1110.11	1097.82	1453.29	703.97	1016.95	1205.63	1295.03	653.52	1225.48	1048.41	1242.43	879.43	1272.44	926.55	1253.35	646.12	1049.47	1126.83	1007.88	1077.57	1205.39	1194.2	828.6	700.33	990.39	1024.71	943.52	884.74	1408.69	N/A	1614.48	1423.74
hsa-miR-30c-1-3p	4750	21.63	25.87	17.34	14.13	31.41	40.56	21.25	N/A	64.62	49.23	37.74	31.6	24.9	22.94	13.76	18.81	23.18	29.39	25.5	26.84	29.93	30.46	14.86	19.57	27.22	20.92	26.49	14.56	26.53	33.13	30.22	16.69	14.12	20.53	20.76	9.56	16.98	11.59	24.75	18.63	17.88	17.05	16.36	16.29	20.35	N/A	15.53	18.48
hsa-miR-30c-2-3p	7064	2.04	2.52	2.2	2.21	35.55	41.39	34.74	N/A	58.93	67.39	54.15	59.73	35.35	43.13	31.58	42.48	30.8	36.63	36.43	32.14	37.22	41.19	32.94	26.1	29.29	33.55	45.19	27.72	41.44	44.8	37.43	35.11	0	0	2.31	1.91	0.89	0.83	26.18	43.46	32.63	39.65	25.25	28.86	34.76	N/A	35.99	32.4
hsa-miR-30c-5p	851296	3778.82	3325.42	3506.35	2716.98	4321.02	3828.98	3797.86	N/A	4573.97	5722.84	5112.21	4031.61	4762.29	3109.05	3934.42	3146.33	3876.89	3941.62	4537.67	3254.92	3797.18	3721.57	4305.36	2991.41	3753.59	3337.18	4508.81	3110.28	4153.62	4247.22	4575.91	3040.93	3946.46	4381.86	4070.74	3607.51	3636.72	3488.27	3958.8	3758.08	3941.43	3470.68	3295.02	3370.02	3896.58	N/A	4274.29	3227.36
hsa-miR-30d-3p	10248	68.57	85.19	80.37	54.3	45.33	55	43.78	N/A	39.81	50.85	61.13	48.74	51.53	43.13	40.28	40.96	41.95	45.89	48.82	49.1	42.88	36.9	41.77	38.06	42.9	37.16	40.13	39.93	45.02	56.85	52.32	43.46	91.81	91.24	59.97	74.58	69.7	73.66	36.17	31.04	38.88	41.51	36.99	34.44	59.06	N/A	49.05	57.98
hsa-miR-30d-5p	2116291	8124.6	10063.4	9131.1	9202.14	10623.8	9853.29	10284.6	N/A	9905.79	9839.92	10607.6	8975.71	11154.7	8452.67	9579.28	9836.49	9991.3	9991.93	11732.4	10808.2	9808.27	10371	9618.33	8372.48	10067.9	9599.16	10706.5	9922.45	10479.2	11593	11153.4	8455.82	10096.4	10312.5	9860.87	8929.38	9036.39	8523.29	8201.74	9740.7	8994.82	7945.31	7791.05	7636.88	11668.3	N/A	11523.4	10402.9
hsa-miR-30e-3p	99420	758.99	863.22	737.32	762.91	560.51	480.84	482.92	N/A	640.5	647.71	592	562.44	482.98	459.03	543.7	494.3	498.73	483.09	524.99	471.9	446.99	513.14	533.73	450.62	497.87	522.04	589.07	472.76	494.01	546.67	519.56	456.47	812.17	807.49	905.25	660.69	756.83	571.86	339.34	499.17	374.97	311.68	310.48	362.09	378.95	N/A	427.16	321.19
hsa-miR-30e-5p	1373159	12933	13169.2	12075.2	11069.2	5480.98	5153.46	5393.32	N/A	5964.05	6615.91	6331.49	5312.36	6309.8	4831.37	5434.14	5250.36	5119.89	5623.98	6020.48	4649.08	5227.14	5654.43	5534.08	3801.96	5023.21	5332.27	5591.89	4491.13	5582.88	6493.38	5848.65	4440.76	17486.4	18096.6	18327.5	14697.8	14721.1	12052.9	5507.01	4935.85	6159.08	4946.04	4907.15	4659.2	7024.24	N/A	6728.79	5638.68
hsa-miR-31-5p	33338	27.76	73.2	64.95	37.53	252.04	288.9	217.34	N/A	92.53	89.99	139.08	67.22	181.24	167.69	244.93	146.26	226.19	193.24	277.98	188.62	231.38	230.4	195.28	159.85	214.08	214.66	256.36	167.24	243.28	224.01	286.84	156.79	33.9	17.11	29.98	15.3	54.51	9.1	133.74	119.21	132.29	130.45	138.7	153.12	70.65	N/A	58.91	53.44
hsa-miR-3200-3p	16600	1.02	0	0	0.88	89.53	123.34	102.93	N/A	91.5	85.55	128	85.44	87.13	59.41	92.51	91.94	94.17	91.38	114.03	115.5	80.9	93.53	103.13	91.34	85.8	108.23	115.32	103.98	69.17	74.92	81.18	70.75	0	0	1.15	0	0	0	81.86	70.16	92.96	81.53	83.22	98.2	59.91	N/A	47.33	55.57
hsa-miR-320a	118589	377.35	508.59	488.8	522.73	565.4	915.86	476.46	N/A	876.23	835.36	713.44	638.23	472.27	432.88	353.22	332.87	439.47	533.41	463.79	421.04	463.17	502.85	354.6	355.58	414.54	525.29	517	322.9	468.37	592.22	462.28	383.12	343.23	274.86	423.22	405.4	352.95	310.34	471.17	424.67	572.06	672.27	417.88	712.54	1001.48	N/A	1196.19	1186.97
hsa-miR-320b	5755	11.84	23.35	24.49	18.54	18.24	47.5	18.66	N/A	56.35	41.97	29.95	28.39	17.92	21.79	17	19.12	18.48	18.12	17.49	14.13	21.84	24.88	14.64	16.75	21.45	32.11	18.7	9.24	24.75	30.87	18.04	21.55	11.3	7.98	21.91	11.47	15.19	5.79	22.84	19.25	29.94	36.69	21.69	36.3	69.52	N/A	85.28	65.66
hsa-miR-323a-3p	31623	1.84	2.52	7.16	4.86	343.83	443.62	232.27	N/A	525.74	552.47	700.72	474.05	142.4	141.54	151.21	142.92	216.21	173.51	234.63	223.59	138.75	151.45	134.78	152.02	183.55	170.65	354.53	165.36	134.46	110.69	117.26	94.56	1.41	5.7	2.31	3.82	4.47	1.66	132.79	89.4	140.78	139.35	114.16	172.2	72.06	N/A	60.39	97.35
hsa-miR-323b-3p	1919	1.84	4.42	7.98	3.97	15.61	15.56	9.19	N/A	25.33	18.16	29.13	23.03	7.97	2.29	4.05	5.77	8.21	5.23	9.84	10.95	5.66	3	4.52	7.39	6.6	5.41	15.19	7.2	2.68	4.52	4.51	3.13	4.24	10.26	12.69	1.91	11.62	5.79	6.66	8.69	44.25	7.41	10.31	12.1	0.85	N/A	10.6	3.7
hsa-miR-324-3p	5329	5.51	7.57	10.46	6.62	27.46	41.11	32.87	N/A	35.67	41.16	50.05	38.03	31.37	27.76	30.16	22.45	31.1	32.21	36.8	37.79	33.57	38.19	31.65	23.49	30.52	35	39.74	28.03	32.5	34.64	33.83	26.25	1.41	9.12	8.07	7.65	11.62	6.62	14.75	18.63	25.92	23.72	21.69	25.13	11.87	N/A	14.05	18.9
hsa-miR-324-5p	20806	21.22	13.88	24.77	39.73	132.6	147.23	139.25	N/A	111.66	113.8	211.28	118.11	140.16	107.36	133.8	111.36	144.63	108.29	167.59	131.4	107.2	138.58	138.87	129.18	115.49	117.25	141.42	166.3	93.32	74.55	105.99	101.69	28.25	18.25	19.6	10.52	19.66	22.34	85.67	45.94	89.39	114.15	117.36	70.74	62.73	N/A	61.62	62.11
hsa-miR-32-5p	12864	299.39	329.39	312.93	134.66	33.48	23.61	39.05	N/A	35.67	41.97	40.21	33.48	38.84	40.14	38.26	33.07	29.34	40.26	29.51	18.37	38.43	33.04	40.05	23.92	37.12	35.36	38.57	17.54	40.25	36.52	35.63	31.12	343.23	297.67	370.17	443.65	481.62	287.17	48.07	36.63	62.57	60.04	52.64	55.38	23.45	N/A	19.47	19.47
hsa-miR-326	21714	87.14	41.02	78.99	43.27	124.7	280.01	218.78	N/A	105.46	156.98	291.28	119.18	107.05	128.46	196.75	88.6	174.85	135.67	171.6	104.55	120.95	176.77	192.48	93.95	172.83	195.18	151.94	98.5	121.94	50.83	96.52	66.4	46.61	60.45	65.73	76.49	79.53	82.76	61.4	48.43	66.59	122.67	69.71	73.53	40.41	N/A	42.89	50.17
hsa-miR-328-3p	71401	15.1	15.14	16.24	9.71	388.97	843.08	427.65	N/A	648.25	480.64	494.77	436.29	378.16	311.07	321.44	341.37	347.06	429.55	410.96	437.99	404.11	429.48	309.6	297.29	358.03	413.81	389.21	311.78	402.18	580.93	431.16	288.9	7.06	12.55	23.06	16.25	19.66	8.28	271.28	322.85	298.99	406.55	312.97	332.3	324.41	N/A	262.26	253.25
hsa-miR-329-3p	4025	0.61	0.63	1.1	0.88	19.94	53.61	28.57	N/A	33.08	41.16	93.95	82.76	15.19	11.93	20.24	18.21	17.9	20.53	25.87	30.73	12.94	17.59	21.96	10.66	18.56	25.98	44.02	20.04	12.22	12.05	13.08	12.34	2.82	1.14	0	1.91	2.68	2.48	18.56	12.42	19.66	21.87	14.94	13.5	13.85	N/A	13.8	14.92
hsa-miR-330-3p	33695	15.1	21.45	16.51	10.6	150.66	174.45	153.75	N/A	236.25	231.64	260.92	215.33	142.65	111.95	112.54	128.96	122.63	146.54	136.26	149.06	131.06	145.88	115.4	124.62	151.38	175.7	133.63	108.05	135.95	161.89	131.69	134.89	36.72	23.95	32.29	27.73	36.64	25.66	196.56	310.43	205.14	189.38	209.83	170.8	108.23	N/A	147.15	137.29
hsa-miR-330-5p	81153	28.78	44.8	23.94	12.36	477.75	508.9	334.91	N/A	740.79	696.94	819.69	551.46	405.8	333.55	245.94	249.12	394.29	450.08	386.18	325.67	405.32	371.56	312.19	238.36	409.18	374.85	430.5	246.32	406.66	470.24	317.06	252.57	69.21	65.01	59.97	58.32	48.25	38.07	509.25	457.57	496.09	405.81	440.28	418.87	321.58	N/A	300.22	242.45
hsa-miR-331-3p	29464	194.49	40.38	133.76	109.93	126.59	211.67	141.11	N/A	73.41	86.76	136.62	122.13	128.71	107.59	147.16	119.25	120.87	98.63	156.3	139.17	88.99	113.7	145.97	115.92	116.32	180.03	135.97	124.49	122.83	67.39	101.93	96.82	84.75	92.38	109.55	108.04	117.05	133.24	120.89	133.49	166.7	210.87	156.13	124.26	118.4	N/A	113.88	123.78
hsa-miR-331-5p	4796	23.47	23.35	20.92	19.87	25.02	22.22	18.09	N/A	33.6	27.44	33.23	24.1	27.88	14.68	17	12.14	20.83	23.35	22.59	19.07	20.63	13.3	18.3	14.57	17.32	19.48	21.43	17.7	26.83	21.46	24.81	14.78	19.77	28.51	21.91	18.17	25.02	24.83	26.18	26.7	24.13	24.83	18.85	22.81	29.67	N/A	32.04	20.61
hsa-miR-335-3p	77012	8.78	5.05	6.05	12.36	317.12	323.62	301.03	N/A	1451.59	1016.96	1717.33	1676.87	289.04	239.26	283.59	346.52	289.26	284.22	334.09	477.2	240.28	242.84	279.46	389.07	259.86	247.85	330.77	435.65	201.84	253.76	276.92	325.06	9.89	4.56	12.69	8.61	15.19	4.97	388.84	394.87	320.89	301.3	302.3	287.16	328.65	N/A	255.11	275.71
hsa-miR-335-5p	520858	14.9	42.28	23.12	57.39	5319.22	6061.26	3489.22	N/A	9632.32	7511	10788.1	7041.73	2140.28	3479.98	2546.23	3177.89	2747.7	3742.34	3584.23	3713.4	2806.12	4273.32	2067.53	2877.67	3154.25	3623.63	5515.92	2768.12	2685.31	2978.44	3135.4	1996.23	39.55	15.97	20.76	21.04	13.4	43.03	3312.49	3325.96	841.11	1730.71	521.37	1868.15	1016.74	N/A	894.49	600.31
hsa-miR-338-3p	740376	53.06	53	39.08	50.33	2540.17	2108.66	3006.16	N/A	2298.36	2855.16	2263.38	1850.42	2845.82	2882.63	2595.42	2495.76	2044.79	3417.87	1464.95	1150.44	3419.77	2375.21	2775.22	1909.46	3242.11	4251.38	2465.37	660.99	4183.14	3510.42	2951.84	3163.83	69.21	54.74	79.57	74.58	84.89	36.41	7373.14	6938.13	7517.28	6021.15	5623.77	6588.79	2794.49	N/A	3068.49	2251.86
hsa-miR-338-5p	41786	5.71	5.05	3.3	9.27	134.11	204.73	184.18	N/A	139.58	168.28	116.1	130.97	156.84	185.35	152.62	179.33	115.88	193.24	96.55	109.5	182.84	141.16	128.75	121.57	168.71	468.29	125.84	59.19	261.76	192.01	128.54	188.6	11.3	5.7	10.38	6.69	10.72	4.14	401.21	365.07	314.19	587.03	312.25	288.09	137.9	N/A	136.8	121.8
hsa-miR-339-3p	87167	309.8	376.71	322.01	259.6	544.52	539.18	364.77	N/A	585.7	604.93	667.49	423.7	406.79	393.88	339.46	256.4	385.78	416.26	424.07	323.55	385.91	444.92	363.43	277.94	373.3	372.32	490.89	292.05	429.02	389.29	395.53	262.31	347.47	378.65	133.77	574.64	334.18	403.86	335.06	248.97	226.59	444.35	341.42	383.5	558.39	N/A	420.75	805.24
hsa-miR-339-5p	6005	56.33	57.42	58.9	52.98	15.99	23.61	19.81	N/A	24.3	20.58	16.41	20.62	19.42	24.78	21.05	21.54	19.95	18.52	12.75	18.72	23.06	18.45	22.82	13.92	20.21	32.11	19.87	13.94	25.94	21.08	15.33	20.51	90.4	76.41	83.03	131.95	80.42	106.76	30.94	22.97	34.86	44.1	49.08	29.79	12.15	N/A	14.05	13.5
hsa-miR-33a-5p	8984	41.43	31.55	40.73	30.9	32.35	30	38.33	N/A	41.36	44.79	72.21	43.39	43.07	36.93	47.57	36.72	37.26	48.71	42.26	36.73	42.07	35.61	43.28	27.4	37.12	33.91	39.35	31.48	40.84	41.79	44.65	27.99	33.9	42.2	19.6	36.33	37.53	35.59	29.03	21.73	33.52	45.95	36.63	41.42	73.47	N/A	71.97	89.82
hsa-miR-33b-5p	18275	42.45	59.95	39.91	33.11	88.97	198.34	114.84	N/A	106.49	237.69	116.51	93.74	81.41	158.97	99.59	73.74	75.69	182.37	68.49	55.1	108.01	153.6	81.17	56.33	92.4	205.64	103.24	42.28	102.26	205.94	68.55	71.44	24.01	18.25	24.22	42.07	79.53	23.17	81.86	57.74	105.47	136.75	111.67	142.88	30.8	N/A	21.2	51.02
hsa-miR-340-3p	24088	193.27	176.68	200.64	182.34	107.59	79.72	78.81	N/A	112.18	89.59	97.23	85.44	87.63	66.07	66.6	60.08	84.49	84.14	93.27	84.42	88.59	78.09	72.99	59.81	92.81	73.96	111.04	50.74	71.25	99.39	85.24	66.58	230.23	367.25	256.01	224.69	227.85	432.83	148.49	93.13	138.99	93.02	107.76	148	128.86	N/A	133.84	84.7
hsa-miR-340-5p	603272	6064.98	4230.29	5172.01	5518.72	3410.85	3042.29	3244.6	N/A	2615.77	2743.78	3202.05	2296.89	2970.3	3001	3312.79	2762.48	3186.88	2972.22	3137.2	2473.6	2964.69	2751.06	3243.5	2287	3101.04	2999.13	3525.47	2433.17	3076.76	2638.84	2590.58	2509.2	2576.35	3330.31	3170.1	2977.42	3231.94	5255.16	2423.92	2043.26	2528.26	2219.9	2209.25	2572.31	2680.61	N/A	2348.01	3053.69
hsa-miR-342-3p	123904	488.37	913.7	1225.57	825.6	509.35	688.63	559.43	N/A	518.5	573.86	707.69	506.46	464.05	592.77	681.14	441.2	428.32	415.06	588.75	454.59	441.73	598.95	559.78	476.5	499.1	549.1	506.87	505.96	507.43	396.45	463.63	367.99	1231.68	1398.27	1611	894.95	1254.53	858.21	428.81	378.1	428.15	452.13	461.98	371.4	681.31	N/A	715.05	751.09
hsa-miR-342-5p	4576	22.45	74.46	32.2	24.72	19.75	32.5	22.97	N/A	29.47	27.44	38.97	19.82	19.67	20.19	20.65	13.96	18.19	24.15	22.22	21.9	25.08	29.6	17.01	16.75	26.81	30.67	25.32	13.78	25.04	31.63	27.96	13.38	36.72	44.48	40.36	40.16	60.76	22.34	12.37	12.42	15.64	15.94	17.07	10.7	18.37	N/A	19.23	19.9
hsa-miR-346	5223	0	0	0	0	40.82	57.78	33.59	N/A	63.07	71.43	115.28	70.71	22.66	22.25	25.71	22.76	30.51	27.38	29.15	29.67	25.89	30.46	26.7	22.18	22.69	24.89	47.53	23.65	20.57	15.44	23.45	14.6	0	1.14	0	0	0	0	23.32	23.59	25.92	25.2	24.54	23.27	4.8	N/A	4.93	7.39
hsa-miR-34a-5p	23743	14.9	12.62	19.27	8.39	36.3	44.45	68.33	N/A	104.94	113.4	121.03	88.92	155.35	67.21	72.26	81.02	52.22	51.13	73.59	38.15	54.61	35.61	138.87	28.71	52.39	38.96	49.87	39.78	140.12	123.87	118.61	103.6	35.31	29.65	27.68	15.3	22.34	9.1	50.45	55.26	72.4	123.78	156.13	38.16	65.84	N/A	57.68	122.08
hsa-miR-34c-5p	38536	0.82	0.63	1.1	0	656.81	115.84	40.34	N/A	1265.49	6658.28	450.46	2216.54	18.17	12.39	36.23	12.74	33.44	17.31	59.75	7.06	20.63	6.01	39.4	4.35	11.55	7.58	70.13	5.79	21.17	17.32	74.87	6.95	1.41	0	4.61	0.96	1.79	0.83	100.9	134.73	190.39	143.79	174.62	479.37	11.02	N/A	12.32	5.68
hsa-miR-3607-3p	2590	6.53	31.55	9.36	6.62	17.12	11.67	11.05	N/A	43.42	4.44	27.9	11.52	20.66	8.95	8.5	2.73	18.78	11.27	18.58	10.6	16.18	14.16	9.04	2.39	11.55	11.91	14.03	5.95	12.52	10.17	13.53	4	32.49	36.5	39.21	34.42	38.42	12.41	9.99	1.86	7.6	18.16	13.16	10.24	7.06	N/A	8.13	12.79
hsa-miR-3613-5p	2810	25.71	7.57	18.16	24.72	8.65	11.94	12.49	N/A	2.58	5.65	3.69	7.77	8.96	15.6	18.02	9.71	10.85	11.27	8.02	4.59	14.56	8.15	15.29	10.66	15.26	13.35	7.01	4.23	19.38	5.65	7.22	14.25	35.31	25.09	27.68	28.68	31.27	9.93	14.75	4.35	17.43	24.09	18.49	18.15	11.59	N/A	14.3	16.2
hsa-miR-361-3p	70559	528.37	644.89	555.68	380.57	260.32	270.56	218.06	N/A	281.22	279.26	300.31	303.72	291.28	189.25	179.55	272.49	247.02	270.13	241.91	283.28	248.37	244.99	224.56	219.87	230.58	291.51	249.34	221.27	285.32	340.35	215.58	265.26	1029.69	1015.06	863.73	1146.41	943.58	649.65	347.91	352.65	328.49	346.51	286.29	388.15	362.56	N/A	351.98	356.72
hsa-miR-361-5p	102627	322.45	287.74	313.76	268.87	506.15	570.85	418.75	N/A	585.7	540.36	722.05	642.25	414.26	332.17	390.47	384.45	385.49	363.53	403.67	428.1	327.66	394.72	386.25	402.55	365.05	408.76	462.45	405.11	344.05	344.87	339.61	334.79	474.59	439.1	465.89	348.99	470	406.34	541.13	541.39	585.47	492.9	536.31	565.47	644.01	N/A	701.5	595.33
hsa-miR-362-5p	1765	21.43	12.62	19.27	30.9	5.64	12.5	4.59	N/A	6.2	6.05	10.67	9.91	3.73	3.9	6.48	4.85	4.11	2.82	6.56	5.65	3.24	2.15	4.09	5	3.3	5.05	5.84	5.95	4.47	3.76	3.61	4.35	67.8	33.07	48.43	29.64	39.32	23.17	10.95	8.07	10.28	9.27	5.69	9.77	11.3	N/A	9.61	11.8
hsa-miR-363-3p	23494	434.5	558.44	584.58	558.49	129.41	132.23	46.66	N/A	110.11	99.27	90.26	93.47	71.95	59.87	56.07	44.3	58.67	50.32	64.49	45.92	55.42	78.52	52.1	36.1	41.25	47.26	98.18	63.42	43.53	62.5	59.98	34.24	677.99	465.33	269.84	480.94	293.98	440.27	78.05	78.23	92.51	98.21	70.77	83.77	44.37	N/A	49.79	56.56
hsa-miR-365a-3p	7273	3.88	0.63	4.13	3.09	25.2	35.28	37.75	N/A	40.84	43.99	42.26	46.6	38.59	31.2	42.1	37.93	36.96	39.45	40.08	37.09	35.6	37.33	43.71	33.27	32.17	31.75	23.77	36.96	28.62	25.6	38.34	32.85	7.06	5.7	5.77	9.56	2.68	4.97	35.22	31.04	32.63	28.91	36.28	33.04	31.37	N/A	13.8	22.45
hsa-miR-365b-3p	7273	3.88	0.63	4.13	3.09	25.2	35.28	37.75	N/A	40.84	43.99	42.26	46.6	38.59	31.2	42.1	37.93	36.96	39.45	40.08	37.09	35.6	37.33	43.71	33.27	32.17	31.75	23.77	36.96	28.62	25.6	38.34	32.85	7.06	5.7	5.77	9.56	2.68	4.97	35.22	31.04	32.63	28.91	36.28	33.04	31.37	N/A	13.8	22.45
hsa-miR-369-3p	19432	64.69	56.79	104.03	68.87	142.01	134.45	76.51	N/A	310.17	469.34	404.51	279.61	128.71	92.91	82.79	77.07	103.56	127.21	121.68	102.08	78.48	81.09	100.55	73.73	87.86	71.07	125.84	98.18	87.65	108.43	60.43	67.27	25.42	185.9	33.44	53.54	75.06	23.17	67.11	42.84	85.36	87.09	45.88	77.26	44.65	N/A	37.47	79.44
hsa-miR-369-5p	16915	12.04	34.07	37.43	24.72	155.36	131.11	65.6	N/A	318.44	230.03	255.59	220.69	93.61	53.91	44.33	62.2	95.05	95.81	82.7	110.56	77.26	72.08	43.06	59.15	73.42	56.28	138.7	60.92	57.24	94.12	84.34	44.67	29.66	67.29	19.6	21.04	31.27	19.86	86.62	52.15	96.54	72.64	60.46	116.35	70.08	N/A	50.78	70.77
hsa-miR-370-3p	24024	8.98	17.04	23.39	24.28	176.62	231.95	115.7	N/A	365.48	502.02	408.21	411.12	104.31	82.58	57.89	99.53	124.39	118.76	120.59	184.73	97.08	96.96	81.17	102.43	96.11	80.45	171.03	99.44	83.18	99.77	86.59	75.09	9.89	54.74	23.06	20.08	57.19	9.93	108.99	101.82	129.61	99.69	109.18	88.43	46.63	N/A	45.85	53.86
hsa-miR-374a-3p	18516	207.76	176.68	156.05	156.73	82.01	67.5	88.72	N/A	103.91	109.77	128.82	103.65	88.63	72.26	101.61	73.74	84.78	77.7	84.89	61.81	85.76	57.06	110.02	61.55	77.96	67.83	108.31	63.73	83.48	63.63	84.79	70.75	201.98	224.68	226.02	169.24	175.13	143.17	90.9	95.61	111.73	78.94	69.35	97.27	75.45	N/A	65.56	55.71
hsa-miR-374a-5p	15656	164.29	115.47	127.98	97.57	44.01	39.72	52.4	N/A	62.55	68.6	89.03	62.14	47.55	46.11	62.75	47.94	46.65	53.54	59.02	32.14	41.26	45.91	52.53	38.93	37.54	52.67	48.31	31.16	49.19	40.66	44.65	41.02	266.96	306.8	266.39	218	259.13	167.17	97.57	85.68	94.75	81.16	67.93	111.7	92.12	N/A	77.15	67.22
hsa-miR-374b-3p	3705	13.27	13.88	9.36	15.89	24.08	18.06	16.94	N/A	34.64	33.5	48	34.55	16.18	15.6	17.61	19.12	16.43	14.49	17.85	22.25	20.23	15.87	13.78	12.83	14.44	18.76	29.61	16.13	14.91	13.55	15.33	12.52	9.89	9.12	16.14	13.39	11.62	11.59	14.28	18.63	20.11	20.75	17.07	18.15	16.39	N/A	16.02	17.2
hsa-miR-374b-5p	17779	96.53	85.82	71.83	88.3	121.32	155.84	113.12	N/A	129.75	126.72	155.49	100.7	56.76	91.76	96.96	67.36	84.2	97.83	87.44	62.17	78.07	101.68	74.71	66.33	103.12	110.04	114.15	58.41	76.62	50.83	66.75	49.37	88.99	96.94	103.79	139.6	117.95	116.69	85.19	65.19	88.04	88.57	54.06	79.58	103.14	N/A	103.28	81.58
hsa-miR-375	15127	23.67	23.98	12.11	14.13	112.1	700.85	30.43	N/A	306.03	1284.12	124.31	478.88	41.33	29.82	20.04	29.74	27.87	26.97	37.53	18.37	31.96	32.18	31	20.01	23.1	18.4	46.36	29.44	39.95	60.24	74.42	33.9	9.89	10.26	19.6	20.08	8.94	11.59	31.89	57.12	45.59	32.98	39.83	95.87	20.63	N/A	15.53	45.62
hsa-miR-376a-3p	4143	1.84	0.63	4.4	3.53	34.8	37.5	21.96	N/A	36.19	37.13	54.56	43.39	18.67	15.6	25.71	19.72	19.66	20.53	22.22	22.96	21.03	16.73	17.87	14.79	19.39	22.37	28.05	30.07	16.4	12.8	10.37	14.78	2.82	10.26	4.61	2.87	4.47	0.83	16.66	13.04	20.56	18.9	19.92	14.89	22.04	N/A	28.1	23.88
hsa-miR-376a-5p	22616	12.86	13.25	22.02	8.83	244.14	212.78	91.16	N/A	353.59	594.04	550.56	182.12	128.46	98.18	95.34	26.4	122.92	126.41	148.28	61.46	107.6	94.39	109.16	35.23	114.26	92.36	222.85	32.26	113.89	66.64	104.18	25.55	5.65	27.37	4.61	8.61	14.3	7.45	107.08	77.61	146.14	135.64	92.82	125.19	75.73	N/A	92.68	96.21
hsa-miR-376c-3p	16425	10.82	11.36	25.87	16.78	114.36	141.67	80.68	N/A	149.4	137.61	187.49	112.49	77.18	51.39	74.09	58.26	82.73	68.44	80.52	57.93	49.35	62.64	71.7	53.72	63.93	54.48	104.41	71.56	70.66	51.2	49.16	43.8	14.12	54.74	13.84	12.43	34.85	9.1	88.05	41.6	92.07	98.21	70.06	75.4	116.99	N/A	130.64	137.71
hsa-miR-377-3p	4445	4.49	5.68	9.63	5.3	32.16	35.28	21.53	N/A	50.14	41.97	83.28	38.03	19.67	12.85	17.61	14.26	18.19	20.13	26.6	17.66	16.18	15.45	15.93	11.09	15.26	15.15	22.6	19.73	16.1	8.66	18.04	10.95	5.65	21.67	5.77	2.87	9.83	4.14	30.94	14.28	31.28	20.75	19.2	13.5	29.39	N/A	31.3	27.43
hsa-miR-377-5p	5839	2.24	1.89	5.23	2.65	59.06	91.39	37.61	N/A	87.36	78.69	114.87	62.94	27.39	24.55	28.74	31.25	39.31	28.58	33.88	28.96	27.91	29.18	27.99	21.97	25.99	25.98	38.18	33.98	25.94	13.55	21.2	17.73	4.24	2.28	3.46	1.91	3.57	0	29.51	23.59	30.39	32.98	24.54	26.53	15.82	N/A	17.01	16.63
hsa-miR-378a-3p	185967	1238.18	1623.59	1581.99	2429.12	1098.26	1350.03	855.29	N/A	824.02	674.34	847.59	685.37	882.8	1014.86	967.97	755.86	1039.12	904.59	1126.13	950.16	903.28	1191.47	822.23	671.79	853.84	901.58	1047.63	1033.21	784.1	862.17	865.93	581.97	2627.2	1316.16	2332.89	1648.38	2241	1558.34	794.81	673.01	783.91	782.34	499.32	660.88	892.12	N/A	845.44	749.11
hsa-miR-378c	9023	162.25	116.11	157.43	167.33	40.25	44.45	38.04	N/A	28.95	27.04	29.54	26.51	40.33	38.08	44.73	32.16	36.96	31.4	41.53	37.09	34.79	40.33	37.46	24.58	32.59	25.98	45.58	46.82	36.37	39.53	28.86	23.81	122.89	80.98	102.63	112.82	161.73	131.59	16.18	19.25	29.05	37.43	24.18	24.67	46.34	N/A	47.57	47.33
hsa-miR-378d	2752	30.41	25.87	34.68	32.23	15.42	16.39	12.92	N/A	7.75	10.49	11.9	9.64	14.69	12.85	14.78	9.71	14.08	14.9	14.94	12.36	10.92	18.02	12.06	5.65	11.14	9.74	17.92	15.82	12.82	13.93	11.28	8.69	19.77	17.11	25.37	18.17	33.95	22.34	4.76	4.97	6.7	12.97	6.4	10.7	15.82	N/A	15.78	20.32
hsa-miR-378i	2245	32.04	34.71	43.49	42.38	4.7	7.5	7.75	N/A	6.72	8.07	7.79	5.89	8.46	7.8	7.69	6.07	9.39	4.83	8.02	5.65	12.14	10.3	6.46	6.74	5.77	5.77	5.84	10.02	5.96	5.65	7.67	5.04	45.2	28.51	61.12	43.03	42	52.14	8.09	8.07	8.49	9.64	3.91	6.05	15.54	N/A	14.05	9.81
hsa-miR-379-3p	2435	6.73	8.2	11.01	14.57	15.61	15	9.33	N/A	44.46	37.53	40.21	45.8	11.45	6.65	5.47	11.53	9.68	10.87	8.74	8.48	6.47	10.73	8.18	8.7	13.2	7.94	10.13	10.96	10.43	10.92	7.22	10.08	5.65	14.83	9.23	7.65	20.55	5.79	6.66	13.04	7.6	6.67	14.58	12.1	6.78	N/A	12.32	11.23
hsa-miR-379-5p	20296	6.94	8.2	18.44	9.27	163.45	122.23	89.29	N/A	277.6	298.23	223.59	275.59	163.07	47.26	63.96	130.78	105.61	88.97	106.02	174.49	93.04	57.92	86.34	103.74	75.9	54.84	124.67	153.31	64.99	126.13	79.83	116.46	5.65	10.26	4.61	3.82	16.08	5.79	58.54	50.91	88.94	100.8	109.54	98.67	64.71	N/A	38.21	86.27
hsa-miR-380-3p	55446	40.41	88.97	126.33	75.94	610.73	582.51	233.42	N/A	1722.48	1602.93	1671.38	1271.38	226.05	174.34	175.29	183.88	281.34	307.97	329.71	368.41	199.43	211.52	169.23	228.13	226.87	189.05	615.95	223.93	150.56	214.6	184.46	140.8	26.84	149.41	43.82	48.76	91.14	39.72	205.13	123.55	266.81	161.95	162.53	339.75	109.64	N/A	127.19	164.43
hsa-miR-381-3p	299754	313.47	594.41	858.7	525.38	2968.46	2423.11	1237.58	N/A	2740.87	2680.02	3459.28	2734.25	1341.63	972.65	1017.16	1180.37	1705.36	1450.88	1601.94	1644.95	1241.05	1318.47	1132.05	1158.29	1266.73	1210.4	2688.61	1514.11	1070.01	1353.49	984.55	972.22	258.48	1121.13	394.39	342.3	738.07	201.1	1245.04	953.64	1423.9	1267.83	1353.22	1635.91	2296.29	N/A	2046.81	3176.63
hsa-miR-382-3p	3789	1.43	0	4.68	5.74	36.87	49.45	29.86	N/A	36.19	60.94	68.51	40.17	19.92	19.04	26.52	27.31	25.82	17.71	23.32	32.5	16.18	23.17	19.59	19.57	20.62	20.2	29.61	31.48	15.2	11.67	11.28	21.73	1.41	3.42	1.15	0.96	6.25	3.31	9.52	6.21	9.83	12.97	10.31	9.31	8.19	N/A	7.39	14.78
hsa-miR-382-5p	14404	10	15.14	24.49	13.69	158.37	196.39	73.93	N/A	204.2	233.66	228.92	188.55	78.17	54.14	50.6	52.8	74.81	75.28	84.16	96.43	64.72	55.78	62.87	61.98	73.01	64.58	125.06	69.06	59.63	68.15	53.22	48.67	4.24	25.09	5.77	12.43	20.55	8.28	41.41	42.22	86.26	88.94	70.42	60.97	30.52	N/A	32.29	38.66
hsa-miR-383-5p	73992	0.2	0.63	0	0	443.9	555.85	429.23	N/A	470.94	667.48	658.46	509.68	334.1	439.76	320.63	372.32	274.01	460.55	286	280.81	442.94	439.77	329.84	164.85	371.23	518.43	620.63	219.55	461.81	512.78	373.43	387.98	0	0	0	0	0	0.83	522.1	437.09	329.38	411.74	323.28	190.35	140.45	N/A	73.45	145.67
hsa-miR-409-3p	192290	266.94	691.59	717.23	780.57	1756.4	2205.89	743.32	N/A	6352.28	4854.38	5548.31	5837.57	767.03	547.58	531.55	754.34	1036.48	975.04	956.35	1542.51	764.13	700.21	568.18	872.96	774.23	638.21	1515.14	929.7	601.04	762.02	620.13	544.43	344.64	1476.97	388.62	379.59	733.6	164.69	604.91	520.28	724.91	559.98	415.39	605.5	308.02	N/A	243.28	361.83
hsa-miR-409-5p	43703	0.61	1.89	2.75	75.5	14.29	247.51	41.34	N/A	25.85	14.12	25.03	775.63	3.98	6.19	7.08	212.1	7.92	8.45	8.38	330.61	4.45	3.43	6.03	249.45	2.89	6.85	13.64	228.63	5.07	2.64	2.26	134.72	121.47	371.81	98.02	87.01	165.31	57.93	604.43	648.18	485.36	340.95	342.48	378.84	217.87	N/A	176.24	216.02
hsa-miR-410-3p	588215	178.17	343.27	573.84	359.38	5889.14	4703.45	3152.87	N/A	10413.4	8333.44	12647	8949.19	3494.6	2210.72	2675.98	3078.06	3672.99	3182.76	3986.81	3907.32	2722.38	2666.97	2925.93	2802.43	2926.15	2663.61	6156.42	3195.94	2942	3145.98	3068.65	2404.38	149.72	591.93	140.69	198.88	366.35	118.34	1636.25	1801.74	2034.4	1943.8	2124.61	2262.35	1021.83	N/A	937.38	1769.94
hsa-miR-411-3p	6463	10.82	12.62	20.64	19.87	43.07	35.83	23.54	N/A	92.53	142.86	93.54	111.95	31.12	21.56	24.49	26.7	24.64	25.36	30.24	37.44	26.7	27.46	27.34	26.75	23.51	19.48	34.67	29.6	21.17	21.84	17.14	25.9	7.06	29.65	8.07	15.3	30.38	6.62	16.18	22.97	26.82	21.12	27.74	29.32	21.48	N/A	20.21	34.39
hsa-miR-411-5p	974616	554.7	1093.54	1557.49	1161.14	8478.02	6382.37	3749.2	N/A	10834.8	10263.2	11346	10316.5	5894.54	3631.16	3196.4	4714.19	5600.14	5012.87	5294.01	5805.53	4878.04	4117.58	3649.99	4201.46	4730.34	3484.73	6923.92	4661.35	4627.96	5646.27	4475.79	4264.5	468.94	1742.71	510.86	602.37	1177.69	445.24	3621.37	4144.25	3787.25	3458.45	3977.5	4309.22	4786.16	N/A	3729.07	6293.56
hsa-miR-412-5p	4553	0.61	1.89	4.95	1.32	67.52	56.67	23.54	N/A	105.46	99.27	78.36	74.99	19.42	12.16	18.22	30.04	23.76	24.15	29.87	38.5	20.23	16.3	15.29	23.05	21.86	12.99	91.17	37.43	11.33	16.94	13.53	13.91	0	4.56	0	0.96	5.36	0.83	19.99	21.11	31.73	20.01	16	24.67	3.11	N/A	2.71	4.97
hsa-miR-421	79547	211.23	234.74	225.13	286.09	668.48	438.07	427.65	N/A	1166.24	954.41	1136.41	772.42	405.05	323.68	360.51	382.63	469.39	479.47	541.75	452.83	417.86	378.42	345.77	364.06	464.87	440.15	726.99	314.75	333.32	396.82	413.12	281.43	189.27	199.59	151.07	278.24	176.92	234.21	413.59	326.57	424.13	320.2	282.02	457.03	131.97	N/A	132.36	123.78
hsa-miR-423-3p	183295	1465.53	3557.01	1934.82	2875.48	795.81	791.96	603.64	N/A	1620.64	1370.07	1269.74	1214.6	634.59	564.32	447.55	561.36	640.72	941.62	723.55	827.95	699.81	823.77	454.07	649.61	665.75	688.72	800.62	476.83	621.31	1068.49	841.58	586.67	2697.83	2983.59	2516.25	3097.89	2660.08	2520.82	655.36	437.09	738.32	585.55	569.38	690.2	944.4	N/A	1031.79	688.28
hsa-miR-423-5p	67410	755.72	3093.84	1111.35	1692.7	231.54	301.4	158.05	N/A	831.77	341.41	375.79	490.39	158.83	89.47	87.45	174.48	116.17	231.88	144.27	267.03	224.51	148.02	92.79	219.22	193.04	172.45	188.57	89.89	175.9	332.82	233.62	101.34	1594.68	1701.65	1590.24	1636.91	1485.07	1324.14	261.76	229.72	242.68	205.68	159.33	287.16	135.36	N/A	238.6	115.83
hsa-miR-424-5p	7013	167.76	113.58	116.69	143.93	33.1	61.39	32.73	N/A	18.09	29.86	37.74	26.78	21.41	16.75	36.84	19.72	27.87	24.56	37.53	18.37	13.35	26.6	32.3	15.01	25.57	27.78	38.96	24.12	15.8	11.29	18.04	12.34	347.47	167.66	266.39	195.05	154.58	157.24	17.13	13.66	25.03	21.87	17.43	14.89	3.96	N/A	5.42	7.39
hsa-miR-425-3p	8820	145.31	83.92	138.16	183.66	28.21	47.78	32.59	N/A	29.47	86.76	26.67	33.21	32.86	37.16	37.45	41.27	29.34	30.6	34.61	36.03	32.36	38.19	31	37.19	27.64	38.24	36.23	37.74	28.92	25.23	28.41	40.15	80.51	61.59	81.88	138.64	144.75	171.31	21.89	19.25	33.97	28.54	29.16	17.69	26.85	N/A	25.88	29.99
hsa-miR-425-5p	116840	2403.5	2262.8	2219.13	2219.41	428.1	453.9	406.4	N/A	499.37	497.18	538.67	406.29	462.31	375.99	356.26	329.53	386.37	501.61	469.62	462.37	429.59	460.8	363.43	357.1	390.62	440.51	417.26	393.05	405.76	524.08	481.67	364.69	2014.19	1840.79	1751.69	2186.69	2657.4	2443.86	309.83	268.83	319.1	322.05	303.01	282.97	347.86	N/A	351.73	382.01
hsa-miR-431-3p	12680	1.22	3.16	1.65	1.32	147.28	153.89	72.93	N/A	199.54	172.72	213.74	185.6	83.65	52.3	49.19	63.42	94.47	82.13	94	90.42	76.05	72.94	52.53	60.24	63.11	57.36	118.44	73.13	57.24	59.86	60.89	49.89	1.41	4.56	1.15	0.96	2.68	0	54.73	34.77	60.78	50.4	48.72	49.8	16.67	N/A	10.35	21.89
hsa-miR-432-5p	45772	13.27	28.4	31.38	29.14	594.93	817.24	310.36	N/A	952.22	814.38	1173.33	823.03	221.07	190.63	181.16	189.04	315.08	291.06	292.92	292.11	254.04	278.88	172.46	175.72	270.59	197.34	592.19	244.6	198.86	153.23	194.38	155.4	11.3	39.92	12.69	24.86	22.34	7.45	155.63	111.76	197.99	146.02	150.44	158.7	46.06	N/A	39.19	55
hsa-miR-433-3p	31377	3.47	6.94	5.5	4.41	408.72	466.12	178.44	N/A	448.2	444.72	494.77	419.69	170.04	128	105.87	146.86	180.42	199.68	204.02	209.46	162.61	161.75	136.5	140.93	166.64	132.04	358.04	144.69	137.74	182.98	167.32	112.81	1.41	3.42	1.15	2.87	8.04	0	118.51	114.86	121.56	151.58	120.21	152.19	29.95	N/A	28.59	53.44
hsa-miR-433-5p	2125	0.2	1.26	0.28	0	21.63	25.56	14.64	N/A	33.6	21.39	38.15	28.66	11.2	5.96	9.31	12.74	12.61	11.67	14.57	10.6	9.3	10.73	12.92	6.52	11.14	9.38	28.44	10.81	10.14	7.15	7.67	7.47	0	1.14	0	0	0.89	0	10.95	8.69	13.85	8.52	8.89	10.24	4.52	N/A	1.97	2.7
hsa-miR-4446-3p	13448	107.55	87.71	81.47	119.2	126.02	140	112.4	N/A	102.36	69.01	136.21	90.26	68.21	76.16	74.49	64.03	82.73	88.16	110.75	96.43	97.89	110.69	57.27	77.42	109.31	86.95	124.67	109.15	74.53	71.16	70.36	50.76	25.42	46.76	34.6	77.45	52.72	82.76	31.41	39.74	44.69	57.07	30.59	61.43	9.33	N/A	19.97	17.62
hsa-miR-4454	2806	16.73	30.29	16.51	33.55	5.08	17.78	13.49	N/A	9.82	14.53	23.79	11.78	10.21	13.08	9.11	36.11	8.51	13.69	11.29	13.07	10.11	6.86	14.43	21.31	10.31	12.27	8.18	20.67	8.05	11.29	6.31	22.6	59.32	36.5	8.07	21.04	18.76	25.66	14.28	4.97	12.51	18.16	11.02	6.05	7.63	N/A	4.93	11.8
hsa-miR-451a	62711	80.21	186.78	562.56	1074.16	138.06	518.62	376.4	N/A	271.4	248.59	366.36	273.72	235.76	341.8	518.4	239.11	238.51	192.43	500.58	241.25	239.88	275.45	315.85	128.75	176.95	255.07	237.26	280.15	188.12	172.81	243.54	122.72	94.64	58.17	61.12	463.73	34.85	51.31	220.83	265.73	430.84	398.77	154.7	187.56	232.57	N/A	226.03	221.56
hsa-miR-452-5p	3160	0	0	0	0	10.91	10.56	12.78	N/A	14.47	15.74	19.28	14.19	11.2	17.43	14.37	11.23	10.56	17.71	7.65	4.95	13.75	13.73	7.54	13.05	14.44	21.29	13.64	6.73	13.71	10.17	9.47	18.25	0	0	0	0.96	0	0	37.12	29.18	24.58	22.61	14.94	26.99	5.09	N/A	6.66	4.41
hsa-miR-454-3p	32079	171.23	126.2	199.26	162.03	129.03	97.22	124.46	N/A	157.67	168.28	172.72	137.93	124.48	117.45	131.57	97.71	100.33	111.51	127.88	111.62	96.68	100.83	130.26	93.3	87.45	112.2	136.36	89.42	113.89	134.78	128.09	115.94	254.25	196.17	207.57	234.25	177.81	171.31	152.77	113	149.27	155.28	120.21	158.7	284.85	N/A	287.65	274.15
hsa-miR-455-3p	2590	0.61	0	0.28	0	9.59	13.06	5.17	N/A	17.58	46.41	7.79	13.66	10.21	2.75	5.47	6.98	8.51	4.83	10.57	6.36	3.64	6.01	4.31	8.48	6.6	5.41	6.23	5.79	4.77	3.39	4.06	4.35	0	2.28	0	0	0.89	0	5.71	4.97	7.15	12.6	3.56	15.36	42.67	N/A	38.94	73.9
hsa-miR-455-5p	14236	0.61	0	1.1	0.88	30.47	42.5	19.09	N/A	38.25	58.52	15.18	26.51	30.12	25.92	27.93	20.94	53.39	43.08	46.27	37.09	29.53	30.89	34.88	22.18	19.39	29.94	34.67	23.02	31.3	35.01	33.37	21.03	0	0	1.15	0	0	0.83	36.65	36.63	45.14	58.93	17.78	21.87	327.52	N/A	291.84	454.49
hsa-miR-484	101989	740.21	689.06	814.66	944.36	237.37	293.62	253.37	N/A	244	271.19	282.26	307.2	254.18	243.85	230.56	271.58	215.04	277.78	258.31	293.88	256.46	276.31	227.36	264.24	218.2	246.77	245.45	266.52	248.94	346.37	248.5	276.04	1255.69	1199.82	1024.03	1257.32	1231.3	1424.27	340.29	299.26	364.24	470.29	371.65	492.87	1207.49	N/A	1037.7	1416.63
hsa-miR-485-3p	21675	6.53	10.73	5.78	13.69	341.2	305.01	122.88	N/A	368.07	472.16	726.15	430.67	110.79	90.38	93.11	75.56	187.76	127.62	132.98	136.34	125.4	120.99	103.77	98.08	148.91	109.68	248.17	138.12	81.09	60.99	78.48	67.97	1.41	10.26	4.61	11.47	16.08	4.97	71.87	42.84	60.78	67.45	58.68	73.07	22.04	N/A	23.17	34.39
hsa-miR-485-5p	25299	2.86	16.41	8.81	9.27	236.24	235.28	85.85	N/A	496.79	298.23	345.44	365.85	96.6	69.28	54.65	104.38	101.21	125.2	106.02	156.12	87.38	86.67	51.89	100.69	82.91	81.17	175.71	74.23	93.61	137.04	102.83	83.78	5.65	28.51	5.77	5.74	4.47	5.79	150.39	122.31	151.51	131.19	109.18	144.28	93.25	N/A	72.47	81.86
hsa-miR-486-5p	629735	10479.1	15026.2	26137.7	40084	668.85	1110.03	525.55	N/A	2788.43	1832.55	1579.9	2334.39	906.2	758.85	707.05	882.09	881.28	726.65	1053.63	1380.74	1024.23	838.36	561.29	704.19	647.18	647.23	724.65	965.41	639.2	1039.87	853.3	708	7114.64	12173.9	14347.9	12829.5	10004.1	25238	836.21	1429.84	1215.19	1091.05	477.63	617.13	4149.49	N/A	5101.99	4891.42
hsa-miR-487a-3p	2933	0.2	0	0.55	0	41.94	35.56	13.21	N/A	78.58	60.13	73.44	55.44	13.19	9.86	9.31	12.74	16.43	18.92	17.12	24.73	9.3	11.16	10.55	12.61	11.96	14.07	33.89	15.66	7.45	15.44	11.28	7.82	0	0	0	0	0	0	11.42	11.8	13.41	11.12	12.8	13.96	2.26	N/A	3.2	4.26
hsa-miR-487b-3p	67367	22.25	61.21	71.83	49.01	732.05	718.35	375.39	N/A	962.56	936.25	1154.46	696.08	342.07	264.27	261.93	233.04	417.17	420.69	453.95	376.53	319.16	348.82	293.24	263.37	343.6	287.9	749.59	308.8	281.74	348.26	326.98	189.47	28.25	98.08	19.6	40.16	77.74	24	269.85	153.97	320.89	322.05	278.47	379.31	197.25	N/A	162.19	267.32
hsa-miR-488-3p	27163	0.2	1.26	0	0.44	210.29	228.89	157.34	N/A	126.14	184.83	226.05	109.54	180.24	133.51	164.97	96.19	166.93	147.34	178.88	111.97	116.9	120.99	160.83	90.47	145.19	113.28	213.5	109.77	156.22	108.81	124.48	82.05	0	0	0	0	0	0	165.62	138.45	145.25	167.51	112.03	178.25	103.71	N/A	101.8	96.36
hsa-miR-488-5p	5241	0	1.26	0	0	10.16	35	13.06	N/A	8.27	8.47	11.08	43.12	7.47	3.9	3.24	24.58	7.33	8.86	6.56	40.97	6.07	7.29	7.54	33.71	9.9	7.22	10.52	26.46	4.77	8.66	3.61	22.08	0	0	0	0	0	0	59.02	99.96	50.5	34.84	32.72	51.66	23.17	N/A	23.91	16.63
hsa-miR-490-3p	12772	0	0	0	0	50.97	51.67	72.93	N/A	211.43	146.09	203.08	137.93	86.64	58.27	73.48	71.31	84.49	100.24	91.08	80.18	72.41	98.68	71.48	63.29	85.38	92.36	40.13	78.3	58.14	70.03	60.89	39.81	0	0	0	0	0	0	33.32	64.57	54.52	50.03	54.06	15.36	4.24	N/A	2.46	3.55
hsa-miR-491-5p	4955	3.27	1.26	0.55	1.77	46.83	47.22	38.47	N/A	25.85	31.48	70.97	29.46	36.6	20.88	42.31	25.19	41.66	25.76	42.63	26.84	16.18	29.6	37.89	18.27	30.52	27.42	45.97	25.99	19.68	14.31	26.61	16.51	1.41	1.14	3.46	0.96	0	0.83	23.8	20.49	25.92	22.61	20.63	18.15	9.61	N/A	9.86	10.66
hsa-miR-495-3p	27282	9.39	2.52	21.19	7.51	241.7	338.62	149.01	N/A	289.49	282.49	454.15	346.84	168.29	88.09	136.63	131.99	173.97	119.97	178.88	158.24	119.33	139.87	147.27	133.75	133.23	124.83	215.84	173.66	107.63	84.33	87.5	91.61	5.65	29.65	8.07	5.74	19.66	4.14	116.6	68.92	158.66	149.72	118.78	96.34	68.39	N/A	67.29	117.96
hsa-miR-496	2089	1.63	0.63	4.13	2.65	19.75	29.17	7.75	N/A	21.19	14.53	23.38	20.62	12.7	4.82	10.73	19.42	10.56	8.86	11.29	14.48	6.47	8.58	9.47	10.66	9.07	5.05	19.87	13.94	9.24	8.28	7.22	6.43	2.82	3.42	4.61	0.96	7.15	0	11.9	8.69	9.83	11.86	12.45	13.03	4.8	N/A	3.7	4.41
hsa-miR-497-5p	50048	5.92	2.52	2.48	4.86	206.9	200.84	231.98	N/A	206.26	229.22	148.51	73.65	323.15	298.45	244.93	131.69	263.45	310.79	296.2	153.65	259.7	317.5	228.22	113.09	297.4	327.22	217.01	141.09	394.73	361.43	377.04	160.96	2.82	3.42	0	3.82	2.68	4.97	189.9	313.54	210.5	224.95	202.36	240.15	144.4	N/A	431.1	354.44
hsa-miR-499a-5p	7883	11.02	2.52	4.13	7.95	21.63	13.61	35.6	N/A	30.5	13.32	23.38	27.05	41.08	19.04	30.97	40.96	30.51	21.74	19.67	26.49	41.67	11.58	32.51	42.41	44.96	25.25	19.09	18.48	44.72	16.57	26.16	45.37	12.71	9.12	26.52	10.52	10.72	7.45	83.29	32.28	58.1	60.04	42.68	42.35	30.52	N/A	36.73	30.98
hsa-miR-500a-3p	68921	859.6	630.38	827.87	1558.05	261.82	403.07	181.6	N/A	366	301.86	345.44	492.54	156.59	106.21	126.11	177.81	171.03	148.15	160.3	235.6	152.1	129.14	119.71	176.59	122.51	135.29	247	182.75	124.32	126.13	115.91	140.97	2500.08	1497.5	2388.24	1465.76	1479.71	1027.03	333.15	378.73	363.8	282.77	209.12	346.26	409.47	N/A	418.78	341.37
hsa-miR-502-3p	7329	53.27	42.91	59.72	100.66	19	29.72	14.07	N/A	39.81	34.71	43.08	44.73	14.69	11.93	13.36	17.9	10.56	9.26	11.66	17.31	11.73	13.73	13.56	14.14	14.44	8.66	26.88	15.66	12.52	13.18	13.98	13.91	247.18	144.85	228.33	237.12	218.92	99.31	33.32	34.15	39.78	37.06	28.45	40.49	44.37	N/A	70.25	55.99
hsa-miR-504-5p	16778	0	0	0	0	126.4	196.12	80.68	N/A	131.31	89.59	148.1	182.66	64.73	39.23	52.22	91.33	73.64	72.06	81.61	149.06	68.77	67.79	57.7	107.22	63.11	62.77	123.11	105.23	65.89	48.57	51.87	71.79	0	0	0	0	0	0	108.04	104.3	134.52	129.34	122.7	182.44	0.85	N/A	1.48	1.56
hsa-miR-505-3p	3780	94.29	46.69	77.61	52.98	9.4	15.56	9.19	N/A	23.26	33.9	50.05	16.34	5.48	5.96	11.34	7.28	7.33	7.25	8.38	5.3	3.24	10.3	8.4	3.48	8.66	11.18	12.47	5.79	6.86	7.15	8.57	4.17	83.34	85.54	99.17	88.92	110.8	89.38	9.99	10.55	17.43	15.94	8.89	9.77	26.56	N/A	27.61	20.75
hsa-miR-532-3p	2273	37.96	20.82	51.19	41.94	11.29	23.89	9.76	N/A	12.41	13.72	14.77	11.52	4.98	4.13	5.67	3.34	7.04	6.44	4.74	4.59	9.71	4.29	5.17	5.65	6.6	5.41	9.74	4.85	4.17	4.14	7.67	3.65	53.67	29.65	80.72	58.32	58.08	22.34	5.24	7.45	8.94	15.19	4.62	6.98	7.35	N/A	13.06	9.81
hsa-miR-532-5p	39075	594.09	422.78	693.29	917.43	179.25	240.84	139.68	N/A	261.58	290.56	348.72	327.02	103.32	115.16	137.24	136.85	148.74	111.92	130.06	161.07	105.17	122.71	125.95	132.44	114.26	141.78	196.36	154.25	109.12	78.69	107.79	114.2	860.2	484.72	765.71	732.4	747.9	425.38	106.13	142.18	123.8	143.42	80.02	174.99	179.16	N/A	175.5	211.05
hsa-miR-539-3p	23437	6.53	19.56	22.57	14.57	237.37	198.34	114.41	N/A	388.23	343.02	589.13	447.27	124.48	74.55	88.86	119.25	115.59	120.77	124.96	162.83	87.78	94.82	92.79	93.3	113.43	80.09	211.55	135.61	80.5	97.51	93.36	79.09	7.06	27.37	3.46	11.47	16.98	6.62	109.46	65.81	125.59	67.82	88.91	98.2	89.01	N/A	62.11	78.88
hsa-miR-539-5p	1945	0.82	2.52	3.85	1.32	20.5	18.33	8.47	N/A	25.33	22.2	34.87	26.25	11.45	9.41	7.29	7.28	10.85	12.08	9.84	10.6	9.71	6.86	7.97	7.83	7.84	10.1	22.21	6.73	5.37	7.15	5.86	5.21	0	3.42	1.15	0.96	3.57	1.66	9.52	6.83	9.83	5.56	5.33	13.03	5.09	N/A	4.68	5.12
hsa-miR-541-3p	3464	0	0	1.38	0	32.54	36.67	14.5	N/A	101.84	164.25	64.41	107.67	14.19	7.34	10.53	40.66	14.67	11.67	14.21	38.15	8.09	8.58	10.55	23.27	11.14	8.66	27.27	37.58	9.54	8.28	8.57	20.34	0	0	0	0	0	0	6.19	9.31	8.49	3.71	8.54	8.38	3.67	N/A	2.22	5.26
hsa-miR-541-5p	5891	0	0	2.48	0.88	55.86	58.89	28.85	N/A	197.47	167.48	186.26	166.86	20.17	20.42	17.81	26.1	33.74	29.79	33.52	34.26	24.27	29.18	19.38	20.44	25.99	24.89	41.69	21.45	19.98	30.5	25.71	14.6	0	2.28	0	0	0.89	1.66	24.75	16.76	30.84	15.57	13.16	21.41	13.56	N/A	11.09	12.65
hsa-miR-543	11930	6.53	6.31	11.01	12.8	114.17	100.28	56.27	N/A	211.43	192.09	274.05	209.44	70.45	42.21	47.77	54.32	71	65.62	80.15	78.77	51.78	65.22	57.05	58.72	70.53	58.08	100.13	66.08	50.09	50.45	56.83	41.89	5.65	14.83	13.84	2.87	17.87	0.83	44.26	21.73	52.29	46.7	46.23	54.45	23.74	N/A	29.33	35.25
hsa-miR-551b-3p	3268	7.35	5.68	3.85	0.44	25.58	26.11	26.84	N/A	46.53	75.87	88.21	30.26	16.18	25.46	37.04	14.87	26.4	28.99	23.32	22.25	15.78	26.17	19.16	17.83	19.8	35.36	38.96	17.54	10.73	7.53	10.82	8	0	2.28	4.61	2.87	0	4.97	11.9	9.31	15.64	11.12	10.31	4.65	1.7	N/A	3.7	4.26
hsa-miR-574-3p	5193	39.18	33.44	40.18	51.66	25.58	46.67	24.55	N/A	41.36	46.41	36.1	51.42	25.89	20.42	24.09	19.12	22.88	18.12	22.95	18.72	21.44	17.16	19.38	19.36	16.5	25.98	20.65	21.61	19.68	16.94	25.26	19.12	55.09	34.22	57.66	52.59	53.61	56.28	17.13	16.76	29.5	31.87	24.89	35.37	6.5	N/A	9.61	9.52
hsa-miR-577	39482	1.02	0	0	0	165.9	142.23	182.03	N/A	120.45	230.83	128	119.45	159.58	231.23	210.31	138.06	105.03	190.82	87.07	52.63	179.6	134.29	234.68	129.4	191.39	288.62	176.1	20.83	283.23	179.59	208.36	198.16	1.41	0	0	0	0	0	378.37	383.69	376.76	307.23	315.1	198.26	99.19	N/A	111.66	117.25
hsa-miR-582-3p	12935	16.33	26.5	25.32	49.89	57.37	75.84	80.1	N/A	95.64	108.96	148.51	101.24	101.33	55.06	81.17	74.04	102.97	88.97	116.95	95.02	94.66	66.93	108.94	64.81	72.6	66.74	92.33	76.89	70.66	62.5	74.87	45.2	55.09	10.26	48.43	18.17	48.25	11.59	53.78	49.05	70.61	64.48	51.92	55.38	7.63	N/A	5.92	7.82
hsa-miR-582-5p	8852	7.35	5.05	10.18	14.57	32.35	36.11	59.29	N/A	45.49	38.74	78.77	33.21	54.27	45.42	79.15	39.14	71.58	45.49	74.32	37.44	39.64	48.91	79.23	27.62	41.66	42.57	46.75	45.73	38.16	30.12	44.65	26.42	43.79	13.69	25.37	12.43	21.45	4.97	61.4	30.42	56.76	46.33	53.35	48.4	8.76	N/A	6.66	6.54
hsa-miR-584-5p	49663	0.82	2.52	1.1	5.3	187.9	193.62	189.2	N/A	161.81	349.08	123.49	205.16	164.56	233.53	149.39	299.49	146.98	328.9	83.43	124.69	298.53	187.49	179.13	232.48	234.29	362.22	159.35	42.75	370.28	336.58	219.64	445.87	1.41	0	0	2.87	0.89	0.83	448.8	520.9	420.11	406.18	344.26	422.59	87.32	N/A	83.56	79.73
hsa-miR-590-3p	10504	167.55	141.35	148.62	184.99	33.86	25.83	27.99	N/A	45.49	46.01	43.9	43.12	27.14	32.57	31.58	29.43	34.62	32.61	25.5	22.96	29.13	30.46	27.56	24.14	28.05	34.27	35.06	19.1	28.62	28.61	26.61	33.2	228.82	230.38	204.11	219.91	186.75	187.03	55.68	32.91	59.44	36.69	44.1	47.47	52.28	N/A	51.27	38.37
hsa-miR-592	9807	0.2	0.63	0	0	49.66	48.89	56.99	N/A	73.92	101.7	81.64	81.69	83.15	48.63	51.62	73.43	91.24	82.13	67.76	97.84	74.84	71.22	52.32	62.2	91.57	77.57	48.31	83.78	69.17	81.32	55.92	51.28	1.41	0	0	0.96	0	0	33.32	37.25	44.69	39.65	34.5	31.18	11.02	N/A	9.37	10.8
hsa-miR-598-3p	78363	228.78	54.9	106.51	118.76	366.4	479.46	712.17	N/A	498.34	525.43	1266.87	583.6	422.73	486.78	717.98	522.21	511.64	382.04	631.38	384.3	413.01	580.93	719.96	318.39	503.64	475.14	561.8	552.31	479.4	282.37	402.75	340.88	62.15	124.32	35.75	81.27	37.53	191.17	171.34	146.52	211.84	307.97	244.68	188.49	291.06	N/A	331.03	407.45
hsa-miR-628-3p	15746	17.14	10.73	10.73	24.72	103.64	93.89	69.62	N/A	90.98	66.59	96	86.78	73.44	62.86	61.74	71.31	68.06	64.01	90.72	92.19	60.68	69.51	59.21	70.46	80.43	58.08	94.28	66.24	52.77	49.32	57.28	43.8	32.49	22.81	24.22	28.68	35.74	20.69	140.4	116.72	96.09	87.09	103.14	106.58	34.48	N/A	39.44	31.12
hsa-miR-628-5p	43365	21.63	26.5	19.82	26.49	472.67	251.12	306.06	N/A	373.24	293.79	412.72	242.12	317.92	270	269.82	215.44	350.28	318.44	411.32	293.17	336.56	314.49	239.2	198.34	351.02	265.17	411.41	245.54	213.46	289.9	289.1	134.37	36.72	19.39	28.83	35.38	33.06	19.03	238.44	117.34	181	130.82	176.04	264.35	69.52	N/A	64.09	51.3
hsa-miR-652-3p	14991	345.51	206.34	282.38	320.53	88.97	117.5	49.67	N/A	141.64	104.92	152.62	90.79	46.8	42.21	43.12	38.84	53.69	39.85	57.93	44.51	43.28	35.61	38.54	42.84	50.32	38.6	68.18	56.06	45.32	42.17	44.2	33.72	262.72	226.96	182.2	354.73	332.4	358.34	32.36	30.42	36.65	47.81	38.05	44.68	22.89	N/A	34.01	33.82
hsa-miR-654-3p	113865	288.98	689.06	873.56	500.66	1115.57	776.13	401.66	N/A	2044.54	1585.17	1862.97	1967.73	458.58	321.62	307.88	451.82	598.18	528.98	544.3	683.13	442.54	410.6	327.04	481.06	465.28	358.61	827.89	537.75	347.03	460.45	326.53	351.48	275.43	1205.53	302.13	385.32	746.11	238.34	571.12	242.76	543.46	446.94	565.83	772.58	430.1	N/A	424.2	634.7
hsa-miR-656-3p	28205	5.51	11.36	12.94	4.86	230.79	197.23	149.3	N/A	222.29	210.25	330.26	175.16	166.3	104.38	121.25	117.13	171.03	136.88	164.68	123.98	129.85	122.71	136.07	84.16	132.82	93.44	231.81	97.71	132.07	122.36	136.65	79.44	9.89	30.79	14.99	9.56	27.7	7.45	169.43	88.16	155.53	149.72	146.52	142.41	121.51	N/A	84.05	136.01
hsa-miR-660-5p	25764	336.94	235.37	364.67	400.88	131.66	166.12	104.51	N/A	176.8	174.74	208.82	185.34	84.15	85.57	98.78	80.41	110.89	84.54	89.26	89.36	79.28	82.81	87.63	76.77	89.51	85.5	141.81	81.27	70.36	64.38	64.04	61.36	589	345.58	482.03	369.07	382.44	213.52	93.76	83.82	110.84	103.03	64.02	129.38	133.38	N/A	134.58	134.73
hsa-miR-664a-3p	28880	131.43	96.54	159.08	90.07	181.32	306.95	211.89	N/A	163.87	198.55	227.69	180.25	141.91	115.16	163.55	121.07	164.87	121.58	185.81	115.15	133.89	141.59	169.01	185.51	127.46	151.53	174.15	169.12	100.77	78.69	114.56	110.55	180.8	128.88	166.06	87.01	96.5	96.83	159.44	81.95	141.23	120.45	130.16	108.44	71.49	N/A	76.16	55.14
hsa-miR-664a-5p	6599	11.43	18.93	9.08	18.54	40.06	55.83	39.62	N/A	49.63	63.36	43.49	57.58	35.6	34.41	26.72	32.16	33.15	35.02	36.8	57.93	38.83	36.04	25.84	43.93	40.42	40.41	50.26	36.33	38.16	32.38	36.53	30.77	12.71	11.41	20.76	21.99	16.08	14.07	23.8	29.18	22.35	26.68	38.05	28.86	10.46	N/A	12.08	11.51
hsa-miR-668-3p	7266	0.41	1.26	0.83	0.88	110.03	78.06	34.88	N/A	109.08	87.98	96.41	77.13	33.61	26.38	25.1	35.2	39.6	37.84	41.17	43.45	37.62	32.18	29.93	33.71	35.89	30.31	80.26	34.14	31.6	50.83	31.57	26.6	0	1.14	0	0.96	0.89	0	33.79	16.14	37.09	31.87	33.79	40.96	10.74	N/A	12.32	11.51
hsa-miR-670-3p	5476	0	0	0	0	43.45	37.5	32.44	N/A	79.61	69.82	77.13	59.73	37.09	19.96	30.36	33.68	27.28	18.52	42.26	32.14	25.89	15.02	30.57	24.14	23.51	15.87	41.69	27.09	28.92	26.73	32.92	26.6	0	0	0	0	0	0	10.95	15.52	22.35	17.42	14.94	21.87	17.52	N/A	17.99	25.01
hsa-miR-671-3p	12238	51.63	75.09	55.87	70.2	61.32	88.89	46.66	N/A	126.14	102.91	91.9	100.97	59.5	48.17	31.98	62.2	53.39	80.52	67.76	84.77	62.7	62.21	33.59	55.02	62.7	60.25	59.61	51.21	54.86	101.28	72.61	48.32	96.05	76.41	83.03	70.75	78.63	60.41	44.74	67.67	35.31	46.7	50.86	56.78	30.24	N/A	22.68	29.56
hsa-miR-671-5p	1902	4.9	3.79	7.98	5.74	17.68	9.44	9.47	N/A	22.23	20.18	29.13	20.62	10.21	7.57	12.55	5.16	12.03	12.88	14.57	11.3	10.11	12.87	12.06	9.35	8.66	9.38	11.3	7.67	8.65	10.17	7.22	6.26	12.71	9.12	9.23	9.56	7.15	2.48	6.66	5.59	8.49	9.64	6.4	6.98	1.13	N/A	1.48	2.13
hsa-miR-676-3p	3487	2.45	1.89	0.83	0.44	24.83	33.89	23.97	N/A	53.25	64.57	68.1	53.57	14.94	21.56	19.84	13.65	26.99	22.95	29.51	25.43	11.73	29.6	13.35	12.4	16.09	25.62	34.28	15.97	11.93	13.18	18.94	8.52	2.82	1.14	0	0	1.79	0	9.99	8.69	15.2	18.16	8.54	11.17	6.22	N/A	6.9	7.39
hsa-miR-708-3p	17447	0	0	0	0	147.28	172.5	112.98	N/A	168.53	145.28	208.41	139.81	111.03	80.52	103.03	91.03	123.8	120.37	124.23	126.81	89.8	107.69	111.53	92.86	89.1	102.1	146.49	110.87	95.7	108.05	102.38	76.66	1.41	0	1.15	0	0	0.83	71.39	74.5	99.66	89.69	82.86	135.43	8.76	N/A	7.39	11.51
hsa-miR-708-5p	30889	0.2	0	0	0	165.9	199.73	210.31	N/A	222.81	183.21	293.33	159.09	152.11	193.38	221.45	194.81	194.8	146.13	230.62	162.13	158.97	210.23	174.18	117.22	181.08	177.86	178.83	162.86	157.71	139.68	174.99	126.02	0	1.14	1.15	1.91	0	0.83	155.63	105.55	218.99	204.2	247.88	202.45	15.54	N/A	12.08	21.18
hsa-miR-7-1-3p	8217	44.69	47.33	45.69	35.32	24.83	34.45	31.87	N/A	35.67	41.57	50.87	37.23	30.62	28.9	35.22	27.31	35.79	26.57	38.98	26.84	28.72	41.62	37.03	27.4	34.24	36.08	34.28	34.92	31.01	27.86	40.59	23.99	80.51	53.6	66.88	81.27	75.06	52.97	30.94	21.11	39.78	41.51	30.59	38.16	79.41	N/A	72.71	68.36
hsa-miR-744-3p	6223	7.76	9.47	10.18	7.51	28.4	40.56	34.74	N/A	75.47	66.99	83.28	48.48	38.34	31.43	33.4	24.88	39.02	29.39	41.53	31.79	33.98	38.61	29.5	20.44	29.7	40.41	29.61	32.73	33.99	34.64	31.57	27.29	5.65	3.42	5.77	6.69	6.25	9.93	26.65	13.66	20.56	28.17	23.12	22.81	18.65	N/A	24.4	16.06
hsa-miR-744-5p	186187	288.17	494.71	296.14	474.17	1220.15	1457.81	948.6	N/A	3390.16	2295.03	2173.95	1623.3	972.42	855.43	684.78	890.89	990.71	1560.38	1142.52	1090.74	1203.43	1181.6	676.9	779.66	1160.72	1171.8	934.64	709.69	1037.81	1486.39	1220.87	640.03	216.11	297.67	283.68	354.73	357.42	391.45	718.66	699.71	766.48	927.61	756.81	831.22	267.89	N/A	256.84	261.36
hsa-miR-758-3p	16214	5.51	9.47	17.89	7.06	92.73	128.61	66.9	N/A	591.91	460.46	765.95	419.69	58.75	37.39	54.45	46.43	78.62	75.68	77.6	68.17	44.5	51.91	45.86	34.8	61.46	50.15	115.32	50.89	42.93	42.54	45.1	33.03	8.47	35.36	8.07	10.52	19.66	7.45	55.68	47.19	63.02	64.48	56.9	62.36	36.17	N/A	41.41	47.61
hsa-miR-7-5p	126275	28.37	31.55	36.33	29.58	1097.32	678.35	615.99	N/A	3194.23	1984.29	2031.18	2331.98	891.01	327.81	571.83	986.47	712.6	695.65	722.82	1387.8	773.03	527.3	608.87	837.07	547.78	351.76	759.71	1588.34	394.73	848.99	478.07	618.3	76.27	59.31	68.04	28.68	46.46	29.79	360.28	219.16	467.93	205.68	353.51	343.47	135.64	N/A	134.58	80.58
hsa-miR-760	7662	5.51	2.52	2.48	2.65	49.66	86.11	58	N/A	108.56	133.58	134.15	80.08	33.61	48.17	41.29	38.84	51.63	53.54	54.65	46.98	45.31	63.07	36.6	34.14	51.97	52.67	57.66	39.46	46.21	50.07	36.98	33.2	2.82	5.7	1.15	8.61	5.36	8.28	29.03	21.11	23.24	26.31	29.16	14.89	10.46	N/A	6.16	9.52
hsa-miR-767-5p	33672	0	0	0	0.44	347.97	396.68	199.68	N/A	771.29	642.46	798.77	514.5	189.95	151.63	133.39	171.14	338.84	342.19	359.59	400.9	216.82	226.11	146.83	194.64	225.63	202.76	340.9	237.71	119.55	145.7	144.32	80.66	0	0	1.15	0	0.89	0	117.56	90.02	126.93	78.94	84.64	114.49	7.91	N/A	8.87	8.95
hsa-miR-769-3p	5200	0.61	0.63	1.1	0.44	33.48	51.11	32.73	N/A	27.92	78.69	31.18	20.89	44.56	28.22	34.41	18.81	32.56	37.84	32.42	27.9	24.27	29.6	29.71	25.01	24.34	34.27	41.69	29.6	24.15	23.72	29.32	20.51	1.41	2.28	0	3.82	1.79	0	18.09	13.66	24.13	30.02	19.2	19.08	14.41	N/A	18.24	21.74
hsa-miR-769-5p	604617	209.59	179.84	192.66	182.34	2647.2	3887.04	4027.55	N/A	3510.09	3468.57	4489.03	3438.37	4589.51	3266.18	3915.39	4464.15	4389.99	4597.01	4672.11	5280.99	4162.46	4124.44	4207.62	4113.17	4110.38	4416.26	3310.02	4661.04	3709.1	4020.57	3408.25	3341.13	278.26	299.96	349.41	286.84	251.98	181.24	1940.85	1982.41	2598.42	2302.91	2470.29	2067.34	840.98	N/A	890.55	972.37
hsa-miR-770-5p	7123	0	0.63	0	0	81.63	92.22	40.48	N/A	201.61	140.03	208.41	139.81	34.36	17.89	26.72	29.13	49.29	36.23	57.93	53.69	28.72	32.61	34.88	32.62	32.59	28.5	67.4	38.21	16.4	21.08	25.71	17.21	0	0	0	0	0	0	26.18	18	42.9	24.46	17.43	20.48	9.89	N/A	11.58	11.65
hsa-miR-7977	2568	9.59	12.62	22.57	18.98	7.34	16.39	10.19	N/A	15.51	23	22.15	22.23	9.96	9.18	8.5	10.62	11.15	9.26	11.29	11.66	9.3	7.29	11.2	11.74	11.55	14.07	12.08	12.21	10.14	10.92	9.47	16.17	25.42	15.97	13.84	33.46	27.7	29.79	9.04	12.42	9.39	13.34	13.51	9.77	4.8	N/A	5.67	8.38
hsa-miR-873-3p	26810	0	0	0.28	0	134.86	190.56	147	N/A	393.92	222.76	263.79	269.97	183.98	126.86	137.85	200.87	139.94	145.73	150.83	255.02	189.72	184.49	108.08	187.47	174.07	154.41	164.8	198.09	156.22	185.23	142.52	119.77	0	0	1.15	1.91	0	0	66.63	97.48	71.95	97.84	90.69	88.89	3.96	N/A	7.89	37.09
hsa-miR-873-5p	61773	0.61	1.26	1.65	1.77	328.6	468.34	415.01	N/A	726.31	567.8	811.08	468.43	490.94	335.84	421.23	348.65	438.88	401.37	471.44	417.15	443.75	427.33	375.7	345.57	447.13	391.08	510.37	445.51	426.33	376.87	342.76	259.52	0	0	0	1.91	0	0	142.3	239.03	169.38	264.24	210.18	224.79	19.22	N/A	16.02	89.25
hsa-miR-874-3p	63922	7.55	11.99	21.19	11.04	463.27	549.18	293.28	N/A	424.42	317.2	567.79	438.7	304.97	199.12	281.56	291.91	325.64	266.51	314.05	387.13	234.21	250.99	265.9	283.37	258.21	266.97	389.21	297.37	243.87	212.34	229.11	207.72	48.02	34.22	64.58	20.08	27.7	19.86	339.34	271.94	370.95	347.25	334.66	405.84	463.16	N/A	471.03	466.01
hsa-miR-874-5p	13001	1.02	1.26	2.2	1.77	135.8	91.11	47.95	N/A	177.83	207.43	210.05	127.75	59	58.27	55.06	47.64	75.69	73.27	71.77	65.7	49.35	57.49	56.19	53.06	68.47	57.72	121.16	48.23	56.65	39.91	56.83	43.63	7.06	4.56	4.61	0.96	5.36	5.79	54.26	45.32	69.27	61.89	58.68	74.47	95.23	N/A	89.47	83
hsa-miR-877-5p	7869	9.18	16.41	16.24	19.43	59.81	91.11	51.82	N/A	120.45	111.38	91.49	42.85	44.56	46.11	33.8	23.67	36.38	71.26	52.83	33.2	51.78	45.91	34.88	32.62	44.14	62.77	54.54	15.5	65.59	53.46	58.18	14.78	12.71	7.98	10.38	14.34	13.4	14.9	25.22	40.98	33.52	33.35	24.18	37.7	11.87	N/A	11.09	11.37
hsa-miR-885-5p	12462	0	0	0.28	0	48.72	66.11	66.75	N/A	36.19	50.44	43.49	46.33	69.21	48.86	57.89	47.03	65.71	57.97	68.13	54.04	70.39	75.51	65.24	57.63	69.71	54.48	59.22	53.09	65.59	53.09	58.63	50.58	0	0	0	0	0	0.83	47.12	38.49	66.14	62.63	70.77	63.3	77.71	N/A	85.04	81.29
hsa-miR-887-3p	6233	0	0	0	0	64.89	60.83	32.01	N/A	75.47	94.43	38.15	63.21	46.06	31.66	31.17	30.95	38.14	38.24	30.6	38.85	45.31	33.47	21.1	26.97	35.06	38.24	48.7	18.48	39.35	39.16	33.37	36.33	0	0	0	0	0	0	23.8	35.39	41.56	36.69	29.52	36.3	5.65	N/A	7.15	6.82
hsa-miR-889-3p	213498	130.82	241.05	404.3	254.74	2502.18	1893.1	1200.83	N/A	3047.94	2374.53	3468.72	2719.52	1392.91	794.87	1026.87	1161.25	1668.69	1146.54	1608.5	1540.04	1173.09	1015.56	1267.47	1178.3	1237.86	850.35	2639.52	1346.56	1140.37	1134.75	1109.02	942.14	84.75	315.92	94.56	109	221.6	73.66	654.41	650.04	733.4	718.22	756.45	1009.47	474.74	N/A	383.53	745.13
hsa-miR-92a-3p	992295	19561.5	36293.2	28862.7	35959.6	2791.46	2875.07	2157.04	N/A	3656.39	3825.31	2866.46	3245.27	2193.06	2367.86	1777.24	2476.34	2069.73	2999.19	1940.03	2067.4	2591.32	2266.66	1844.05	2150.86	2267	3078.14	2662.51	1552.32	2501.36	3360.95	2576.6	2689.63	27697.2	25494	25227	28587.6	28183.2	29953.6	3272.03	3908.32	3611.6	3237.2	2908.8	3605.05	1074.96	N/A	1286.65	1539
hsa-miR-92b-3p	1257216	1086.95	2006.61	1430.34	2124.49	11132.4	7747.96	4107.65	N/A	17873	18408.6	8761.03	20857.6	5767.07	3880.28	3053.29	6017.44	6376.69	6689.2	5950.89	11451.8	4967.44	5128.85	3265.89	8142.61	4398.71	3729.34	9462.54	6092.94	3666.17	6313.04	5004.82	6820.63	1536.77	1424.5	1619.07	2054.74	1853.21	1334.89	6130.96	6198.68	8243.99	5406.7	5763.54	11722.2	2405.09	N/A	2810.67	4941.45
hsa-miR-93-3p	2231	17.14	16.41	12.66	27.37	10.16	10.28	7.03	N/A	6.2	8.47	5.74	8.03	8.22	6.42	5.67	9.41	6.45	6.44	7.29	9.54	8.9	7.72	7.32	9.79	7.42	10.82	5.84	6.73	9.24	7.91	5.86	11.82	50.85	35.36	25.37	25.82	18.76	26.48	13.33	9.31	8.94	10.01	8.89	10.24	11.87	N/A	9.86	9.1
hsa-miR-935	28121	0	0	0	0	295.3	377.23	191.36	N/A	317.92	306.7	377.85	245.33	183.48	137.18	142.1	134.73	195.38	178.34	210.94	176.61	159.78	174.62	150.06	126.79	167.06	182.91	292.98	135.61	173.51	135.91	163.26	96.47	0	0	0	0	1.79	0	122.79	102.44	156.87	172.7	132.3	233.63	4.8	N/A	2.71	7.25
hsa-miR-93-5p	143977	2537.79	2354.93	2943.24	2619.85	432.42	457.51	506.75	N/A	476.11	558.52	422.97	457.72	516.83	475.31	541.67	516.15	440.35	552.33	460.51	452.83	533.96	466.8	544.28	440.83	466.1	625.22	479.98	433.3	568.84	574.15	485.73	541.99	2669.58	2233.13	2167.98	2499.35	2405.42	2303.17	507.82	542.63	618.99	581.47	544.84	612.94	314.52	N/A	303.18	366.95
hsa-miR-9-3p	157148	6.12	3.79	5.78	11.48	673.74	613.07	733.85	N/A	813.68	778.86	831.59	888.38	718.49	602.4	737.41	751.31	616.96	609.1	762.9	766.49	519.8	588.23	731.59	717.9	551.9	562.45	785.82	710.31	600.74	554.2	578.64	658.46	12.71	14.83	9.23	8.61	8.94	23.17	847.16	729.51	854.07	884.25	862.79	895.45	807.63	N/A	982	1003.21
hsa-miR-940	2363	1.84	1.89	1.38	0	12.41	15.28	22.25	N/A	11.37	18.16	27.08	10.45	17.18	20.65	20.85	15.17	17.02	20.93	26.23	11.66	15.78	17.16	18.09	10	21.45	27.42	13.64	13.31	19.08	10.92	16.69	10.26	2.82	0	1.15	2.87	3.57	0.83	5.24	6.83	8.04	10.01	9.6	4.65	3.96	N/A	2.71	3.13
hsa-miR-95-3p	36049	3.88	5.05	2.48	4.41	163.45	199.73	124.75	N/A	380.99	396.7	366.36	408.44	185.22	106.9	104.25	128.96	153.73	158.61	162.49	183.32	142.79	138.58	141.67	148.32	127.04	92.36	146.88	168.65	134.46	159.26	155.6	167.4	8.47	12.55	18.45	126.21	11.62	3.31	150.87	158.94	144.36	178.63	167.15	114.96	93.82	N/A	103.28	120.09
hsa-miR-95-5p	2845	0.2	1.26	0.55	0	15.42	18.61	15.65	N/A	43.94	29.46	43.49	31.34	18.42	12.39	10.12	12.14	12.61	17.31	18.58	14.48	14.16	18.88	12.92	9.13	10.72	11.18	17.14	11.9	14.91	16.19	16.69	10.95	1.41	2.28	0	15.3	1.79	0	11.42	9.93	13.41	9.27	8.54	9.31	6.22	N/A	6.66	7.96
hsa-miR-9-5p	6210973	276.53	178.58	141.74	283.44	30446.3	31761.6	33265.7	N/A	24039.2	29321.2	30987.9	28599.2	40874.9	26001	32443.9	31047	35912	33489.9	37418.4	35147.2	27356.5	29923.6	36440.5	28656	27847.5	22959.4	36444.9	35886.8	30693.6	31659.3	31007.1	30875.3	286.73	291.97	228.33	321.26	218.02	480.83	24511.5	29650.5	28715.4	31449.9	30418.1	29920.2	32630.2	N/A	31618.6	42334.3
hsa-miR-98-3p	12679	11.02	23.35	20.64	11.92	105.52	84.17	70.48	N/A	120.97	115.42	118.97	51.42	68.46	53.91	57.08	40.66	72.46	74.88	81.61	56.16	66.74	67.79	46.94	28.27	82.08	54.12	98.57	36.64	81.69	88.48	97.42	33.03	15.54	20.53	11.53	13.39	14.3	16.55	85.19	53.39	67.93	53.74	43.39	83.31	43.24	N/A	33.52	23.45
hsa-miR-98-5p	587860	1168.99	788.76	1031.54	1073.28	4270.23	5425.41	5951.74	N/A	2842.71	3181.64	5451.9	2731.04	2786.57	5992.82	5373.01	3480.72	3770.39	3252.01	4544.59	2759.71	3442.42	4619.57	4128.17	2430.76	4241.55	4449.09	5051.52	3168.22	3980.11	2488.62	3107.88	2256.97	709.06	751.6	618.11	648.26	735.39	972.41	2204.04	1585.68	2282.89	2198.77	2392.76	2255.83	1851.22	N/A	1325.35	1320.14
hsa-miR-99a-3p	13436	0.61	1.89	0.55	1.32	62.45	66.67	80.25	N/A	92.53	112.59	107.08	69.37	94.85	79.6	81.17	71.31	92.7	80.11	112.21	77	80.09	70.36	97.1	63.5	75.48	73.6	61.56	79.08	75.73	81.7	79.83	65.71	1.41	1.14	2.31	0	0.89	1.66	43.31	54.64	47.37	65.97	51.21	52.59	46.63	N/A	63.59	66.8
hsa-miR-99a-5p	568456	53.88	22.72	44.31	90.51	1068.55	1878.93	1566.32	N/A	1656.82	1227.62	1275.9	2712.56	1264.2	1017.61	1129.9	2478.47	1159.4	1128.82	1318.13	2624.07	1032.32	1078.2	1055.83	2419.45	1117	1101.09	920.62	2149.26	1134.11	1073.01	1070.69	1906.19	77.69	136.86	201.81	99.44	184.07	201.93	4528.02	4920.95	3832.39	4075.5	4870.87	3908.96	3269.24	N/A	3763.58	4036.16
hsa-miR-99b-3p	9747	0	0.63	0.55	0.44	58.5	95.28	61.15	N/A	87.88	82.33	85.74	70.17	60.25	37.62	47.57	50.67	48.7	61.19	54.65	56.52	50.56	52.34	43.49	45.24	49.91	73.6	66.62	49.17	53.37	58.73	50.51	46.24	1.41	0	0	0	0.89	0	37.12	37.25	36.65	52.25	39.48	41.89	49.17	N/A	41.16	58.69
hsa-miR-99b-5p	2950997	20.82	27.13	24.49	107.28	3294.23	11602.2	7106.92	N/A	4252.95	3355.17	4254.36	21626.5	3058.43	2291.24	3102.68	15385.7	2809.61	2807.97	3042.48	17355.8	2647.14	2673.83	2990.09	17655.5	2657.21	3154.26	3638.45	13989.1	3021.6	2793.2	2580.66	13467.4	101.7	96.94	295.21	99.44	161.73	69.52	19716.9	28844	19590.1	19020	21174.6	20244.8	31694.3	N/A	29576.2	35148.4
[truncated: 52 more columns]

## Sheet: Key for Supplementary Table 1
A1-A4 refers to the 4 baboons within group A
B1-B6 refers to the 6 baboons within group B
