# Supplementary material for: Blood-Based miRNA Biomarkers as Correlates of Brain-Based miRNA Expression
Source: Front Mol Neurosci. 2022 Mar 22;15:817290. doi: 10.3389/fnmol.2022.817290 (PMC8981579; doi:10.3389/fnmol.2022.817290)
Supplement: Supplementary file 5 [file Table_3.XLSX]

## Sheet: Sheet1
Supplementary Table 3. miRNAs of the top-five enriched ontologies observed for the A.1 and B.1 dendogram branches.
A.1 Cluster						B.1 Cluster
CD14 Expressed (n=121)	CD15 Expressed (n=137)	GO Lymphocyte Proliferation (n=15)	CD3 Expressed (n=105)	CD56 Expressed (n=121)		CD14 Expressed (n=121)	CD15 Expressed (n=137)	CD19 Expressed (n=103)	CD3 Expressed (n=105)	CD56 Expressed (n=126)
hsa-let-7a-5p	hsa-let-7a-5p	hsa-let-7b-5p	hsa-let-7a-5p	hsa-let-7a-5p		hsa-let-7a-5p	hsa-let-7a-5p	hsa-let-7a-5p	hsa-let-7a-5p	hsa-let-7a-5p
hsa-let-7d-5p	hsa-let-7b-5p	hsa-miR-150-5p	hsa-let-7b-5p	hsa-let-7b-5p		hsa-let-7d-5p	hsa-let-7d-5p	hsa-let-7d-5p	hsa-let-7d-5p	hsa-let-7d-5p
hsa-let-7f-5p	hsa-let-7c-5p	hsa-miR-16-5p	hsa-let-7c-5p	hsa-let-7c-5p		hsa-let-7f-5p	hsa-let-7f-5p	hsa-let-7f-5p	hsa-let-7f-5p	hsa-let-7f-5p
hsa-let-7g-5p	hsa-let-7d-5p	hsa-miR-17-3p	hsa-let-7d-5p	hsa-let-7d-5p		hsa-let-7g-5p	hsa-let-7g-5p	hsa-let-7g-5p	hsa-let-7g-5p	hsa-let-7g-5p
hsa-let-7i-3p	hsa-let-7e-5p	hsa-miR-193b-3p	hsa-let-7e-5p	hsa-let-7e-5p		hsa-let-7i-3p	hsa-let-7i-3p	hsa-let-7i-5p	hsa-let-7i-5p	hsa-let-7i-5p
hsa-let-7i-5p	hsa-let-7f-5p	hsa-miR-19b-3p	hsa-let-7f-5p	hsa-let-7f-5p		hsa-let-7i-5p	hsa-let-7i-5p	hsa-miR-101-3p	hsa-miR-101-3p	hsa-miR-101-3p
hsa-miR-101-3p	hsa-let-7g-5p	hsa-miR-23a-3p	hsa-let-7g-5p	hsa-let-7g-5p		hsa-miR-101-3p	hsa-miR-101-3p	hsa-miR-103a-3p	hsa-miR-103a-3p	hsa-miR-103a-3p
hsa-miR-103a-3p	hsa-let-7i-3p	hsa-miR-28-5p	hsa-let-7i-5p	hsa-let-7i-5p		hsa-miR-103a-3p	hsa-miR-101-5p	hsa-miR-106b-5p	hsa-miR-106b-5p	hsa-miR-106b-5p
hsa-miR-106b-5p	hsa-let-7i-5p	hsa-miR-29a-3p	hsa-miR-101-3p	hsa-miR-101-3p		hsa-miR-106b-5p	hsa-miR-103a-3p	hsa-miR-1249-3p	hsa-miR-1249-3p	hsa-miR-10a-5p
hsa-miR-1249-3p	hsa-miR-101-3p	hsa-miR-30b-5p	hsa-miR-106b-5p	hsa-miR-106b-5p		hsa-miR-1249-3p	hsa-miR-106b-3p	hsa-miR-1260a	hsa-miR-1260a	hsa-miR-1249-3p
hsa-miR-1260a	hsa-miR-106b-3p	hsa-miR-30c-5p	hsa-miR-107	hsa-miR-107		hsa-miR-1260a	hsa-miR-106b-5p	hsa-miR-1260b	hsa-miR-1260b	hsa-miR-1260a
hsa-miR-1260b	hsa-miR-106b-5p	hsa-miR-324-3p	hsa-miR-1249-3p	hsa-miR-10a-5p		hsa-miR-1260b	hsa-miR-1249-3p	hsa-miR-126-3p	hsa-miR-126-3p	hsa-miR-1260b
hsa-miR-126-3p	hsa-miR-107	hsa-miR-335-5p	hsa-miR-125a-3p	hsa-miR-1224-5p		hsa-miR-126-3p	hsa-miR-1260a	hsa-miR-130b-3p	hsa-miR-1271-5p	hsa-miR-126-3p
hsa-miR-130a-3p	hsa-miR-1224-5p	hsa-miR-33b-5p	hsa-miR-1260a	hsa-miR-1249-3p		hsa-miR-130a-3p	hsa-miR-1260b	hsa-miR-139-3p	hsa-miR-130b-3p	hsa-miR-1271-5p
hsa-miR-130b-3p	hsa-miR-1249-3p	hsa-miR-34a-5p	hsa-miR-1260b	hsa-miR-125a-3p		hsa-miR-130b-3p	hsa-miR-126-3p	hsa-miR-140-3p	hsa-miR-139-3p	hsa-miR-130a-3p
hsa-miR-140-3p	hsa-miR-125a-3p		hsa-miR-126-3p	hsa-miR-1260a		hsa-miR-140-3p	hsa-miR-1307-3p	hsa-miR-140-5p	hsa-miR-140-3p	hsa-miR-130b-3p
hsa-miR-140-5p	hsa-miR-1260a		hsa-miR-129-2-3p	hsa-miR-1260b		hsa-miR-140-5p	hsa-miR-130a-3p	hsa-miR-142-3p	hsa-miR-140-5p	hsa-miR-134-5p
hsa-miR-142-3p	hsa-miR-1260b		hsa-miR-130b-3p	hsa-miR-126-3p		hsa-miR-142-3p	hsa-miR-130b-3p	hsa-miR-142-5p	hsa-miR-142-3p	hsa-miR-139-3p
hsa-miR-142-5p	hsa-miR-126-3p		hsa-miR-140-3p	hsa-miR-129-2-3p		hsa-miR-142-5p	hsa-miR-134-5p	hsa-miR-144-3p	hsa-miR-142-5p	hsa-miR-140-3p
hsa-miR-146a-5p	hsa-miR-129-2-3p		hsa-miR-140-5p	hsa-miR-130a-3p		hsa-miR-146a-5p	hsa-miR-139-3p	hsa-miR-146a-5p	hsa-miR-144-3p	hsa-miR-140-5p
hsa-miR-146b-5p	hsa-miR-1307-3p		hsa-miR-142-3p	hsa-miR-130b-3p		hsa-miR-146b-5p	hsa-miR-140-3p	hsa-miR-146b-5p	hsa-miR-146a-5p	hsa-miR-142-3p
hsa-miR-148a-3p	hsa-miR-130a-3p		hsa-miR-142-5p	hsa-miR-134-5p		hsa-miR-148a-3p	hsa-miR-140-5p	hsa-miR-148a-3p	hsa-miR-146b-5p	hsa-miR-142-5p
hsa-miR-148b-3p	hsa-miR-130b-3p		hsa-miR-144-3p	hsa-miR-140-3p		hsa-miR-148b-3p	hsa-miR-142-3p	hsa-miR-148b-3p	hsa-miR-148a-3p	hsa-miR-144-3p
hsa-miR-150-5p	hsa-miR-134-5p		hsa-miR-146a-5p	hsa-miR-140-5p		hsa-miR-150-5p	hsa-miR-142-5p	hsa-miR-150-5p	hsa-miR-148b-3p	hsa-miR-146a-5p
hsa-miR-151a-3p	hsa-miR-140-3p		hsa-miR-148a-3p	hsa-miR-142-3p		hsa-miR-151a-3p	hsa-miR-144-3p	hsa-miR-151a-3p	hsa-miR-150-5p	hsa-miR-146b-5p
hsa-miR-151a-5p	hsa-miR-140-5p		hsa-miR-148b-3p	hsa-miR-142-5p		hsa-miR-151a-5p	hsa-miR-146a-5p	hsa-miR-151a-5p	hsa-miR-151a-5p	hsa-miR-148a-3p
hsa-miR-155-5p	hsa-miR-142-3p		hsa-miR-149-5p	hsa-miR-144-3p		hsa-miR-155-5p	hsa-miR-146b-5p	hsa-miR-155-5p	hsa-miR-155-5p	hsa-miR-148b-3p
hsa-miR-15a-5p	hsa-miR-142-5p		hsa-miR-150-5p	hsa-miR-146a-5p		hsa-miR-15a-5p	hsa-miR-148a-3p	hsa-miR-15a-5p	hsa-miR-15a-5p	hsa-miR-150-5p
hsa-miR-15b-5p	hsa-miR-144-3p		hsa-miR-155-5p	hsa-miR-148a-3p		hsa-miR-15b-5p	hsa-miR-148a-5p	hsa-miR-15b-5p	hsa-miR-15b-5p	hsa-miR-151a-5p
hsa-miR-16-2-3p	hsa-miR-146a-5p		hsa-miR-15a-5p	hsa-miR-148b-3p		hsa-miR-16-2-3p	hsa-miR-148b-3p	hsa-miR-16-2-3p	hsa-miR-16-2-3p	hsa-miR-155-5p
hsa-miR-16-5p	hsa-miR-148a-3p		hsa-miR-15b-5p	hsa-miR-149-5p		hsa-miR-16-5p	hsa-miR-150-5p	hsa-miR-16-5p	hsa-miR-16-5p	hsa-miR-15a-5p
hsa-miR-17-3p	hsa-miR-148a-5p		hsa-miR-16-2-3p	hsa-miR-150-5p		hsa-miR-17-3p	hsa-miR-155-5p	hsa-miR-17-3p	hsa-miR-17-3p	hsa-miR-15b-5p
hsa-miR-17-5p	hsa-miR-148b-3p		hsa-miR-16-5p	hsa-miR-152-3p		hsa-miR-17-5p	hsa-miR-15a-5p	hsa-miR-17-5p	hsa-miR-17-5p	hsa-miR-16-2-3p
hsa-miR-181a-3p	hsa-miR-149-5p		hsa-miR-17-3p	hsa-miR-155-5p		hsa-miR-181a-3p	hsa-miR-15b-5p	hsa-miR-181a-5p	hsa-miR-181a-5p	hsa-miR-16-5p
hsa-miR-181a-5p	hsa-miR-150-5p		hsa-miR-17-5p	hsa-miR-15a-5p		hsa-miR-181a-5p	hsa-miR-16-2-3p	hsa-miR-181b-5p	hsa-miR-181b-5p	hsa-miR-17-3p
hsa-miR-181b-5p	hsa-miR-155-5p		hsa-miR-181c-5p	hsa-miR-15b-5p		hsa-miR-181b-5p	hsa-miR-16-5p	hsa-miR-185-5p	hsa-miR-185-5p	hsa-miR-17-5p
hsa-miR-185-5p	hsa-miR-15a-5p		hsa-miR-181d-5p	hsa-miR-16-2-3p		hsa-miR-185-5p	hsa-miR-17-3p	hsa-miR-186-5p	hsa-miR-186-5p	hsa-miR-181a-2-3p
hsa-miR-186-5p	hsa-miR-15b-5p		hsa-miR-185-5p	hsa-miR-16-5p		hsa-miR-186-5p	hsa-miR-17-5p	hsa-miR-18a-5p	hsa-miR-18a-5p	hsa-miR-181a-3p
hsa-miR-18a-5p	hsa-miR-16-2-3p		hsa-miR-186-5p	hsa-miR-17-3p		hsa-miR-18a-5p	hsa-miR-181a-3p	hsa-miR-191-3p	hsa-miR-191-3p	hsa-miR-181a-5p
hsa-miR-191-3p	hsa-miR-16-5p		hsa-miR-18a-5p	hsa-miR-17-5p		hsa-miR-191-3p	hsa-miR-181a-5p	hsa-miR-192-5p	hsa-miR-192-5p	hsa-miR-181b-5p
hsa-miR-191-5p	hsa-miR-17-3p		hsa-miR-191-3p	hsa-miR-181c-5p		hsa-miR-191-5p	hsa-miR-181b-5p	hsa-miR-194-5p	hsa-miR-194-5p	hsa-miR-185-5p
hsa-miR-197-3p	hsa-miR-17-5p		hsa-miR-192-5p	hsa-miR-181d-5p		hsa-miR-197-3p	hsa-miR-185-5p	hsa-miR-197-3p	hsa-miR-197-3p	hsa-miR-186-5p
hsa-miR-199a-3p	hsa-miR-181c-3p		hsa-miR-193b-3p	hsa-miR-185-5p		hsa-miR-199a-3p	hsa-miR-186-5p	hsa-miR-199a-3p	hsa-miR-199a-3p	hsa-miR-18a-5p
hsa-miR-199b-5p	hsa-miR-181c-5p		hsa-miR-194-5p	hsa-miR-186-5p		hsa-miR-199b-5p	hsa-miR-18a-5p	hsa-miR-19a-3p	hsa-miR-19a-3p	hsa-miR-191-3p
hsa-miR-19a-3p	hsa-miR-181d-5p		hsa-miR-197-3p	hsa-miR-18a-5p		hsa-miR-19a-3p	hsa-miR-191-3p	hsa-miR-19b-3p	hsa-miR-19b-3p	hsa-miR-191-5p
hsa-miR-19b-3p	hsa-miR-185-5p		hsa-miR-199a-3p	hsa-miR-191-3p		hsa-miR-19b-3p	hsa-miR-191-5p	hsa-miR-20a-5p	hsa-miR-20a-5p	hsa-miR-192-5p
hsa-miR-20a-5p	hsa-miR-186-5p		hsa-miR-19a-3p	hsa-miR-191-5p		hsa-miR-20a-5p	hsa-miR-192-5p	hsa-miR-21-3p	hsa-miR-210-3p	hsa-miR-194-5p
hsa-miR-21-3p	hsa-miR-18a-5p		hsa-miR-19b-3p	hsa-miR-192-5p		hsa-miR-21-3p	hsa-miR-194-5p	hsa-miR-21-5p	hsa-miR-21-3p	hsa-miR-197-3p
hsa-miR-21-5p	hsa-miR-191-3p		hsa-miR-20a-5p	hsa-miR-194-5p		hsa-miR-21-5p	hsa-miR-197-3p	hsa-miR-221-3p	hsa-miR-21-5p	hsa-miR-199a-3p
hsa-miR-221-3p	hsa-miR-191-5p		hsa-miR-210-3p	hsa-miR-197-3p		hsa-miR-221-3p	hsa-miR-199a-3p	hsa-miR-221-5p	hsa-miR-221-3p	hsa-miR-199b-5p
hsa-miR-221-5p	hsa-miR-192-5p		hsa-miR-212-3p	hsa-miR-199a-3p		hsa-miR-221-5p	hsa-miR-199b-5p	hsa-miR-222-3p	hsa-miR-222-3p	hsa-miR-19a-3p
hsa-miR-222-3p	hsa-miR-194-5p		hsa-miR-21-3p	hsa-miR-199b-5p		hsa-miR-222-3p	hsa-miR-19a-3p	hsa-miR-223-3p	hsa-miR-223-3p	hsa-miR-19b-3p
hsa-miR-223-3p	hsa-miR-197-3p		hsa-miR-21-5p	hsa-miR-19a-3p		hsa-miR-223-3p	hsa-miR-19b-3p	hsa-miR-22-3p	hsa-miR-22-3p	hsa-miR-20a-5p
hsa-miR-22-3p	hsa-miR-199a-3p		hsa-miR-223-3p	hsa-miR-19b-3p		hsa-miR-22-3p	hsa-miR-20a-5p	hsa-miR-23a-3p	hsa-miR-23a-3p	hsa-miR-210-3p
hsa-miR-22-5p	hsa-miR-199b-5p		hsa-miR-22-3p	hsa-miR-20a-5p		hsa-miR-22-5p	hsa-miR-21-3p	hsa-miR-24-3p	hsa-miR-24-3p	hsa-miR-21-3p
hsa-miR-23a-3p	hsa-miR-19a-3p		hsa-miR-23a-3p	hsa-miR-210-3p		hsa-miR-23a-3p	hsa-miR-21-5p	hsa-miR-25-3p	hsa-miR-25-3p	hsa-miR-21-5p
hsa-miR-24-3p	hsa-miR-19b-3p		hsa-miR-24-3p	hsa-miR-212-3p		hsa-miR-24-3p	hsa-miR-219a-5p	hsa-miR-26a-5p	hsa-miR-26a-5p	hsa-miR-221-3p
hsa-miR-25-3p	hsa-miR-20a-5p		hsa-miR-25-3p	hsa-miR-21-3p		hsa-miR-25-3p	hsa-miR-221-3p	hsa-miR-26b-5p	hsa-miR-26b-3p	hsa-miR-221-5p
hsa-miR-26a-5p	hsa-miR-212-3p		hsa-miR-26b-3p	hsa-miR-21-5p		hsa-miR-26a-5p	hsa-miR-221-5p	hsa-miR-27a-3p	hsa-miR-26b-5p	hsa-miR-222-3p
hsa-miR-26b-3p	hsa-miR-21-3p		hsa-miR-26b-5p	hsa-miR-223-3p		hsa-miR-26b-3p	hsa-miR-222-3p	hsa-miR-28-5p	hsa-miR-27a-3p	hsa-miR-223-3p
hsa-miR-26b-5p	hsa-miR-21-5p		hsa-miR-27a-3p	hsa-miR-22-3p		hsa-miR-26b-5p	hsa-miR-223-3p	hsa-miR-29a-3p	hsa-miR-28-5p	hsa-miR-22-3p
hsa-miR-27a-3p	hsa-miR-223-3p		hsa-miR-28-5p	hsa-miR-22-5p		hsa-miR-27a-3p	hsa-miR-22-3p	hsa-miR-29c-3p	hsa-miR-29a-3p	hsa-miR-22-5p
hsa-miR-28-3p	hsa-miR-22-3p		hsa-miR-29a-3p	hsa-miR-23a-3p		hsa-miR-28-3p	hsa-miR-22-5p	hsa-miR-30b-5p	hsa-miR-29c-3p	hsa-miR-23a-3p
hsa-miR-28-5p	hsa-miR-22-5p		hsa-miR-29c-3p	hsa-miR-24-3p		hsa-miR-28-5p	hsa-miR-23a-3p	hsa-miR-30c-5p	hsa-miR-30b-5p	hsa-miR-24-3p
hsa-miR-29a-3p	hsa-miR-23a-3p		hsa-miR-301a-3p	hsa-miR-25-3p		hsa-miR-29a-3p	hsa-miR-24-3p	hsa-miR-30d-5p	hsa-miR-30c-5p	hsa-miR-25-3p
hsa-miR-29c-3p	hsa-miR-24-3p		hsa-miR-30b-5p	hsa-miR-26b-3p		hsa-miR-29c-3p	hsa-miR-25-3p	hsa-miR-30e-3p	hsa-miR-30d-5p	hsa-miR-26a-5p
hsa-miR-30b-5p	hsa-miR-25-3p		hsa-miR-30c-5p	hsa-miR-26b-5p		hsa-miR-30b-5p	hsa-miR-26a-5p	hsa-miR-30e-5p	hsa-miR-30e-3p	hsa-miR-26b-3p
hsa-miR-30c-5p	hsa-miR-26b-3p		hsa-miR-30d-5p	hsa-miR-27a-3p		hsa-miR-30c-5p	hsa-miR-26b-3p	hsa-miR-320a	hsa-miR-30e-5p	hsa-miR-26b-5p
hsa-miR-30d-5p	hsa-miR-26b-5p		hsa-miR-30e-3p	hsa-miR-28-3p		hsa-miR-30d-5p	hsa-miR-26b-5p	hsa-miR-320b	hsa-miR-320a	hsa-miR-27a-3p
hsa-miR-30e-3p	hsa-miR-27a-3p		hsa-miR-30e-5p	hsa-miR-28-5p		hsa-miR-30e-3p	hsa-miR-27a-3p	hsa-miR-324-3p	hsa-miR-320b	hsa-miR-28-3p
hsa-miR-30e-5p	hsa-miR-28-3p		hsa-miR-324-3p	hsa-miR-29a-3p		hsa-miR-30e-5p	hsa-miR-28-3p	hsa-miR-331-3p	hsa-miR-324-3p	hsa-miR-28-5p
hsa-miR-320a	hsa-miR-28-5p		hsa-miR-32-5p	hsa-miR-29c-3p		hsa-miR-320a	hsa-miR-28-5p	hsa-miR-338-3p	hsa-miR-32-5p	hsa-miR-29a-3p
hsa-miR-320b	hsa-miR-29a-3p		hsa-miR-331-3p	hsa-miR-301a-3p		hsa-miR-320b	hsa-miR-29a-3p	hsa-miR-342-3p	hsa-miR-331-3p	hsa-miR-29c-3p
hsa-miR-324-3p	hsa-miR-29a-5p		hsa-miR-335-5p	hsa-miR-30b-5p		hsa-miR-324-3p	hsa-miR-29a-5p	hsa-miR-342-5p	hsa-miR-339-5p	hsa-miR-30b-5p
hsa-miR-32-5p	hsa-miR-29c-3p		hsa-miR-339-5p	hsa-miR-30c-5p		hsa-miR-32-5p	hsa-miR-29c-3p	hsa-miR-3607-3p	hsa-miR-33a-5p	hsa-miR-30c-5p
hsa-miR-326	hsa-miR-301a-3p		hsa-miR-33a-5p	hsa-miR-30d-5p		hsa-miR-326	hsa-miR-30b-5p	hsa-miR-361-3p	hsa-miR-342-3p	hsa-miR-30d-5p
hsa-miR-331-3p	hsa-miR-301b-3p		hsa-miR-342-3p	hsa-miR-30e-3p		hsa-miR-331-3p	hsa-miR-30c-5p	hsa-miR-361-5p	hsa-miR-342-5p	hsa-miR-30e-3p
hsa-miR-338-3p	hsa-miR-30b-5p		hsa-miR-342-5p	hsa-miR-30e-5p		hsa-miR-338-3p	hsa-miR-30d-5p	hsa-miR-363-3p	hsa-miR-3607-3p	hsa-miR-30e-5p
hsa-miR-339-3p	hsa-miR-30c-5p		hsa-miR-34a-5p	hsa-miR-324-3p		hsa-miR-339-3p	hsa-miR-30e-3p	hsa-miR-374a-5p	hsa-miR-361-3p	hsa-miR-320a
hsa-miR-339-5p	hsa-miR-30d-5p		hsa-miR-361-3p	hsa-miR-324-5p		hsa-miR-339-5p	hsa-miR-30e-5p	hsa-miR-374b-5p	hsa-miR-361-5p	hsa-miR-320b
hsa-miR-33a-5p	hsa-miR-30e-3p		hsa-miR-361-5p	hsa-miR-32-5p		hsa-miR-33a-5p	hsa-miR-320a	hsa-miR-378a-3p	hsa-miR-363-3p	hsa-miR-324-3p
hsa-miR-340-3p	hsa-miR-30e-5p		hsa-miR-363-3p	hsa-miR-331-3p		hsa-miR-340-3p	hsa-miR-320b	hsa-miR-423-5p	hsa-miR-374a-5p	hsa-miR-32-5p
hsa-miR-340-5p	hsa-miR-324-3p		hsa-miR-374a-5p	hsa-miR-339-3p		hsa-miR-340-5p	hsa-miR-324-3p	hsa-miR-424-5p	hsa-miR-374b-5p	hsa-miR-331-3p
hsa-miR-342-3p	hsa-miR-324-5p		hsa-miR-374b-5p	hsa-miR-339-5p		hsa-miR-342-3p	hsa-miR-32-5p	hsa-miR-425-3p	hsa-miR-378a-3p	hsa-miR-338-3p
hsa-miR-342-5p	hsa-miR-32-5p		hsa-miR-378a-3p	hsa-miR-33a-5p		hsa-miR-342-5p	hsa-miR-326	hsa-miR-425-5p	hsa-miR-423-3p	hsa-miR-339-3p
hsa-miR-3607-3p	hsa-miR-326		hsa-miR-423-3p	hsa-miR-340-3p		hsa-miR-3607-3p	hsa-miR-331-3p	hsa-miR-451a	hsa-miR-423-5p	hsa-miR-339-5p
hsa-miR-361-3p	hsa-miR-328-3p		hsa-miR-423-5p	hsa-miR-340-5p		hsa-miR-361-3p	hsa-miR-338-3p	hsa-miR-454-3p	hsa-miR-424-5p	hsa-miR-33a-5p
hsa-miR-361-5p	hsa-miR-330-3p		hsa-miR-424-5p	hsa-miR-342-3p		hsa-miR-361-5p	hsa-miR-338-5p	hsa-miR-484	hsa-miR-425-3p	hsa-miR-340-3p
hsa-miR-362-5p	hsa-miR-331-3p		hsa-miR-425-3p	hsa-miR-342-5p		hsa-miR-362-5p	hsa-miR-339-3p	hsa-miR-486-5p	hsa-miR-425-5p	hsa-miR-340-5p
hsa-miR-363-3p	hsa-miR-335-5p		hsa-miR-425-5p	hsa-miR-34a-5p		hsa-miR-363-3p	hsa-miR-33a-5p	hsa-miR-505-3p	hsa-miR-451a	hsa-miR-342-3p
hsa-miR-374a-5p	hsa-miR-339-3p		hsa-miR-451a	hsa-miR-361-3p		hsa-miR-374a-5p	hsa-miR-340-3p	hsa-miR-574-3p	hsa-miR-454-3p	hsa-miR-342-5p
hsa-miR-374b-5p	hsa-miR-33a-5p		hsa-miR-454-3p	hsa-miR-361-5p		hsa-miR-374b-5p	hsa-miR-340-5p	hsa-miR-582-5p	hsa-miR-484	hsa-miR-3607-3p
hsa-miR-378a-3p	hsa-miR-340-3p		hsa-miR-484	hsa-miR-362-5p		hsa-miR-378a-3p	hsa-miR-342-3p	hsa-miR-584-5p	hsa-miR-486-5p	hsa-miR-361-3p
hsa-miR-421	hsa-miR-340-5p		hsa-miR-486-5p	hsa-miR-363-3p		hsa-miR-421	hsa-miR-342-5p	hsa-miR-652-3p	hsa-miR-487b-3p	hsa-miR-361-5p
hsa-miR-423-3p	hsa-miR-342-3p		hsa-miR-487b-3p	hsa-miR-374a-5p		hsa-miR-423-3p	hsa-miR-3607-3p	hsa-miR-660-5p	hsa-miR-505-3p	hsa-miR-362-5p
hsa-miR-423-5p	hsa-miR-342-5p		hsa-miR-505-3p	hsa-miR-374b-5p		hsa-miR-423-5p	hsa-miR-361-3p	hsa-miR-664a-3p	hsa-miR-532-5p	hsa-miR-363-3p
hsa-miR-424-5p	hsa-miR-34a-5p		hsa-miR-532-5p	hsa-miR-378a-3p		hsa-miR-424-5p	hsa-miR-361-5p	hsa-miR-671-3p	hsa-miR-574-3p	hsa-miR-374a-5p
hsa-miR-425-3p	hsa-miR-361-3p		hsa-miR-574-3p	hsa-miR-423-3p		hsa-miR-425-3p	hsa-miR-362-5p	hsa-miR-671-5p	hsa-miR-652-3p	hsa-miR-374b-5p
hsa-miR-425-5p	hsa-miR-361-5p		hsa-miR-652-3p	hsa-miR-423-5p		hsa-miR-425-5p	hsa-miR-363-3p	hsa-miR-7-1-3p	hsa-miR-660-5p	hsa-miR-378a-3p
hsa-miR-451a	hsa-miR-362-5p		hsa-miR-660-5p	hsa-miR-424-5p		hsa-miR-451a	hsa-miR-374a-5p	hsa-miR-7-5p	hsa-miR-664a-3p	hsa-miR-423-3p
hsa-miR-454-3p	hsa-miR-363-3p		hsa-miR-664a-3p	hsa-miR-425-3p		hsa-miR-454-3p	hsa-miR-374b-5p	hsa-miR-760	hsa-miR-7-1-3p	hsa-miR-423-5p
hsa-miR-484	hsa-miR-374a-5p		hsa-miR-7-1-3p	hsa-miR-425-5p		hsa-miR-484	hsa-miR-378a-3p	hsa-miR-92a-3p	hsa-miR-7-5p	hsa-miR-424-5p
hsa-miR-487b-3p	hsa-miR-374b-5p		hsa-miR-874-3p	hsa-miR-451a		hsa-miR-487b-3p	hsa-miR-421	hsa-miR-93-5p	hsa-miR-769-5p	hsa-miR-425-3p
hsa-miR-500a-3p	hsa-miR-378a-3p		hsa-miR-92a-3p	hsa-miR-454-3p		hsa-miR-500a-3p	hsa-miR-423-3p		hsa-miR-92a-3p	hsa-miR-425-5p
hsa-miR-502-3p	hsa-miR-421		hsa-miR-93-5p	hsa-miR-484		hsa-miR-502-3p	hsa-miR-423-5p		hsa-miR-93-5p	hsa-miR-451a
hsa-miR-505-3p	hsa-miR-423-3p			hsa-miR-487b-3p		hsa-miR-505-3p	hsa-miR-424-5p			hsa-miR-454-3p
hsa-miR-532-3p	hsa-miR-423-5p			hsa-miR-500a-3p		hsa-miR-532-3p	hsa-miR-425-3p			hsa-miR-484
hsa-miR-532-5p	hsa-miR-424-5p			hsa-miR-505-3p		hsa-miR-532-5p	hsa-miR-425-5p			hsa-miR-487b-3p
hsa-miR-574-3p	hsa-miR-425-3p			hsa-miR-532-3p		hsa-miR-574-3p	hsa-miR-451a			hsa-miR-500a-3p
hsa-miR-582-3p	hsa-miR-425-5p			hsa-miR-532-5p		hsa-miR-582-3p	hsa-miR-454-3p			hsa-miR-505-3p
hsa-miR-582-5p	hsa-miR-451a			hsa-miR-574-3p		hsa-miR-582-5p	hsa-miR-484			hsa-miR-532-3p
hsa-miR-652-3p	hsa-miR-454-3p			hsa-miR-598-3p		hsa-miR-652-3p	hsa-miR-486-5p			hsa-miR-532-5p
hsa-miR-660-5p	hsa-miR-484			hsa-miR-652-3p		hsa-miR-660-5p	hsa-miR-487b-3p			hsa-miR-574-3p
hsa-miR-664a-3p	hsa-miR-486-5p			hsa-miR-660-5p		hsa-miR-664a-3p	hsa-miR-500a-3p			hsa-miR-582-5p
hsa-miR-7-1-3p	hsa-miR-487b-3p			hsa-miR-664a-3p		hsa-miR-7-1-3p	hsa-miR-502-3p			hsa-miR-584-5p
hsa-miR-7-5p	hsa-miR-491-5p			hsa-miR-671-5p		hsa-miR-7-5p	hsa-miR-505-3p			hsa-miR-598-3p
hsa-miR-769-5p	hsa-miR-500a-3p			hsa-miR-7-1-3p		hsa-miR-769-5p	hsa-miR-532-3p			hsa-miR-652-3p
hsa-miR-770-5p	hsa-miR-502-3p			hsa-miR-873-5p		hsa-miR-770-5p	hsa-miR-532-5p			hsa-miR-660-5p
hsa-miR-92a-3p	hsa-miR-505-3p			hsa-miR-874-3p		hsa-miR-92a-3p	hsa-miR-551b-3p			hsa-miR-664a-3p
hsa-miR-93-3p	hsa-miR-532-3p			hsa-miR-92a-3p		hsa-miR-93-3p	hsa-miR-574-3p			hsa-miR-671-3p
hsa-miR-93-5p	hsa-miR-532-5p			hsa-miR-93-5p		hsa-miR-93-5p	hsa-miR-582-3p			hsa-miR-671-5p
	hsa-miR-551b-3p						hsa-miR-582-5p			hsa-miR-7-1-3p
	hsa-miR-574-3p						hsa-miR-628-3p			hsa-miR-7-5p
	hsa-miR-582-3p						hsa-miR-628-5p			hsa-miR-769-5p
	hsa-miR-628-3p						hsa-miR-652-3p			hsa-miR-92a-3p
	hsa-miR-628-5p						hsa-miR-660-5p			hsa-miR-93-5p
	hsa-miR-652-3p						hsa-miR-664a-3p
	hsa-miR-660-5p						hsa-miR-664a-5p
	hsa-miR-664a-3p						hsa-miR-671-5p
	hsa-miR-671-5p						hsa-miR-7-1-3p
	hsa-miR-7-1-3p						hsa-miR-7-5p
	hsa-miR-744-3p						hsa-miR-760
	hsa-miR-760						hsa-miR-769-5p
	hsa-miR-770-5p						hsa-miR-770-5p
	hsa-miR-874-3p						hsa-miR-92a-3p
	hsa-miR-92a-3p						hsa-miR-93-3p
	hsa-miR-93-3p						hsa-miR-93-5p
	hsa-miR-93-5p
